# Supplementary material for: Two complementary genes in a presence-absence variation contribute to indica-japonica reproductive isolation in rice
Source: Nat Commun. 2023 Jul 28;14:4531. doi: 10.1038/s41467-023-40189-x (PMC10382596; doi:10.1038/s41467-023-40189-x)
Supplement: Supplementary file 4 — Supplementary Data 1 [file 41467_2023_40189_MOESM4_ESM.xlsx]

## Sheet: Sheet1
Supplementary Data 1			Haplotype analysis of ORF3 in Oryza species
Haplotypes	ORF3 Types	Amino acid position																																				Species (number of accessions)
		12	13	14	30	38	39	41	60	70	80	82	94	105	134	139	151	154	157	161	166	169	170	171	180	202	279	340	386	388	389	391	410	424	427	428	486
ORF3Hap-1	Full-length	S	Q	L	D	D	D	E	F	R	A	V	E	D	S	L	P	V	K	R	R	K	Q	W	E	D	Q	L	S	D	M	D	R	D	V	S	S	O. nivara (I)(1), O. rufipogon (I)(19), indica (I)(74), japonica (III)(6)
ORF3Hap-2	Truncated	S	Q	L	D	D	D	E	T	R	A	V	E	D	S	L	P	V	K	K	FS	-	-	-	-	-	-	-	-	-	-	-	-	-	-	-	-	O. nivara (II)(4), O. rufipogon (II)(75), O. rufipogon (IV)(9), indica (II)(138), indica (IV)(1), japonica (II)(10)
																					(183 aa)
ORF3Hap-3	Truncated	S	Q	L	D	D	D	E	T	R	A	V	E	D	S	L	P	V	K	R	R	K	ET	-	-	-	-	-	-	-	-	-	-	-	-	-	-	O. rufipogon (IV)(1)
																							(169 aa)
ORF3Hap-4	Truncated	S	Q	L	D	D	D	E	T	R	A	I	E	D	S	L	P	V	K	R	R	K	Q	ET	-	-	-	-	-	-	-	-	-	-	-	-	-	O. nivara (IV)(3)
																								(170 aa)
ORF3Hap-5	Truncated	S	Q	L	D	D	D	E	T	R	A	V	E	D	S	L	P	V	K	K	R	E	Q	W	D	ET	-	-	-	-	-	-	-	-	-	-	-	O. rufipogon (II)(2), O. nivara (II)(1)
																										(201 aa)
ORF3Hap-6	Truncated	S	Q	L	D	D	D	E	T	R	A	V	E	D	S	L	P	V	K	K	R	K	Q	W	D	FS	-	-	-	-	-	-	-	-	-	-	-	O. nivara (II)(1)
																										(242 aa)
ORF3Hap-7	Truncated	S	Q	L	FS	-	-	-	-	-	-	-	-	-	-	-	-	-	-	-	-	-	-	-	-	-	-	-	-	-	-	-	-	-	-	-	-	indica (II)(1)
					(38 aa)
ORF3Hap-8	Truncated	S	Q	L	D	D	D	E	T	H	V	V	E	D	S	L	P	V	K	K	R	E	Q	W	D	D	R	V	C	N	A	N	R	G	V	S	FS	O. barthii (1)
																																					(501 aa)
ORF3Hap-9	Truncated	S	Q	L	D	D	D	E	T	R	V	V	E	D	L	L	P	V	K	K	R	E	Q	W	D	D	R	V	R	N	A	N	R	G	V	FS	-	O. barthii (1), O. glaberrima (5)
																																				(462 aa)
ORF3Hap-10	Truncated	S	Q	L	D	D	D	K	T	R	V	V	E	D	L	L	P	V	K	K	R	E	Q	W	D	D	R	V	R	N	A	N	H	G	V	FS	-	O. barthii (2)
																																				(462 aa)
ORF3Hap-11	Truncated	S	Q	L	D	D	D	E	T	R	V	V	E	D	L	L	P	V	K	R	R	E	Q	W	D	D	R	V	R	N	A	N	R	G	V	FS	-	O. glaberrima (1)
																																				(462 aa)
ORF3Hap-12	Truncated	S	Q	L	D	D	D	E	T	R	V	V	E	D	L	L	P	V	K	K	R	E	Q	W	D	D	R	V	R	N	A	N	R	G	L	FS	-	O. glaberrima (1)
																																				(462 aa)
ORF3Hap-13	Truncated	S	H	V	D	N	A	E	T	R	A	V	D	E	S	V	S	V	ET	-	-	-	-	-	-	-	-	-	-	-	-	-	-	-	-	-	-	O. meridionalis (4)
																			(156 aa)
ORF3Hap-14	Truncated	P	H	V	D	N	A	E	T	R	A	V	D	E	S	V	S	D	ET	-	-	-	-	-	-	-	-	-	-	-	-	-	-	-	-	-	-	O. meridionalis (1)
																			(156 aa)
Note: Fourteen haplotypes of ORF3 were identified among the sequenced accessions. Amino acids of ORF3 identical to those in E9 (ORF3Hap-1) are indicated by green shading, and polymorphic amino acids indicated by grey shading and highlighted in red. The numbers of accessions carrying the alleles are indicated in parentheses. FS, frame-shift; ET, early termination.
