# Supplementary material for: Two complementary genes in a presence-absence variation contribute to indica-japonica reproductive isolation in rice
Source: Nat Commun. 2023 Jul 28;14:4531. doi: 10.1038/s41467-023-40189-x (PMC10382596; doi:10.1038/s41467-023-40189-x)
Supplement: Supplementary file 5 — Supplementary Data 2 [file 41467_2023_40189_MOESM5_ESM.xlsx]

## Sheet: Sheet1
Supplementary Data 2		Haplotype analysis of ORF4 in Oryza species
Haplotypes	ORF4 promoter	Amino acid position																									Species (number of accessions)
		13	18	27	33	49	69	76	100	114	115	142	156	173	286	330	349	352	391	421	427	434	450	474	490	499
ORF4Hap-1	0	T	E	W	I	N	R	R	R	N	K	R	N	N	V	L	S	R	S	M	P	R	R	T	M	P	O. nivara (I)(1), O. rufipogon (I)(19), indica (I)(73), japonica (III)(6)
ORF4Hap-2	0	T	E	W	I	N	R	R	R	N	K	R	N	N	I	L	S	R	S	M	P	R	R	T	M	P	indica (I)(1)
ORF4Hap-3	-369 bp	T	E	W	L	N	R	R	R	N	K	R	N	N	V	L	S	R	S	M	P	R	R	K	M	P	O. nivara (II)(2), O. rufipogon (II)(39), indica (II)(43), japonica (II)(3)
ORF4Hap-4	-369 bp	T	E	W	I	N	R	R	R	N	K	R	N	N	V	L	S	R	S	M	P	R	R	K	M	P	indica (II)(1)
ORF4Hap-5	-369 bp	T	E	W	L	N	R	R	R	N	E	R	N	N	V	L	S	R	S	M	P	R	R	K	M	P	indica (II)(1)
ORF4Hap-6	-369 bp	T	E	W	L	N	R	R	R	S	E	R	N	N	V	L	S	R	S	M	P	H	R	K	M	P	O. rufipogon (II)(1)
ORF4Hap-7	-369 bp	T	E	W	I	N	C	R	R	N	E	R	N	N	V	L	S	R	S	M	P	R	R	T	M	A	O. rufipogon (II)(1)
ORF4Hap-8	-369 bp	T	E	W	I	N	R	H	R	N	E	R	N	N	V	L	S	R	S	M	P	R	R	T	M	A	O. rufipogon (II)(1)
ORF4Hap-9	-369 bp	T	E	W	L	N	C	H	R	N	E	R	N	N	V	L	S	R	S	M	P	H	R	K	M	P	O. rufipogon (II)(2)
ORF4Hap-10	-369 bp	T	E	W	L	N	C	H	R	N	E	R	N	N	V	L	S	R	S	M	P	R	R	K	M	P	O. rufipogon (II)(11), indica (II)(3)
ORF4Hap-11	-369 bp	I	E	W	L	N	C	H	R	N	E	R	N	N	V	L	S	R	S	M	P	R	R	K	M	P	japonica (II)(1)
ORF4Hap-12	-369 bp	I	E	W	L	N	C	H	R	N	E	R	N	N	V	L	S	R	S	M	P	R	R	K	M	A	O. nivara (II)(2), O. rufipogon (II)(10), indica (II)(87), japonica (II)(6)
ORF4Hap-13	-369 bp	I	E	W	L	N	C	H	R	N	K	R	N	N	V	L	S	R	S	M	P	R	R	T	M	A	indica (II)(1)
ORF4Hap-14	-369 bp	I	E	W	L	N	C	H	R	N	K	R	N	N	V	L	S	R	S	M	P	R	R	K	M	A	O. rufipogon (II)(1)
ORF4Hap-15	-369 bp	I	K	W	L	N	C	H	R	N	E	R	N	N	V	L	S	R	S	M	P	R	R	K	M	A	indica (II)(1)
ORF4Hap-16	-369 bp	I	K	W	L	N	H	H	R	N	E	R	N	N	V	L	S	R	S	M	P	R	R	K	M	A	indica (II)(1)
ORF4Hap-17	-369 bp	T	E	W	I	N	C	S	L	S	Q	R	T	N	V	L	S	R	S	M	P	R	R	T	M	P	O. rufipogon (II)(1)
ORF4Hap-18	-369 bp	T	E	W	I	N	C	S	L	S	Q	R	T	N	V	L	S	R	S	M	P	R	P	T	M	P	O. rufipogon (II)(3)
ORF4Hap-19	-369 bp	T	E	W	I	N	C	S	L	S	Q	R	T	N	V	L	L	R	S	M	P	R	P	T	M	P	O. rufipogon (II)(5)
ORF4Hap-20	-369 bp	T	E	W	I	N	C	H	L	S	Q	R	N	N	V	L	S	R	S	M	P	R	P	K	M	P	O. rufipogon (II)(1)
ORF4Hap-21	-369 bp	T	E	W	I	FS (63 aa)	-	-	-	-	-	-	-	-	-	-	-	-	-	-	-	-	-	-	-	-	indica (II)(1)
ORF4Hap-22	0	T	E	W	L	N	R	R	R	S	Q	R	N	S	V	L	S	R	S	M	P	H	R	K	M	P	O. rufipogon (IV)(9)
ORF4Hap-23	0	T	E	W	L	N	R	R	R	S	Q	R	N	N	V	L	S	R	S	I	P	D	R	T	M	P	indica (IV)(1)
ORF4Hap-24	0	T	E	W	I	N	R	R	R	N	G	R	N	N	V	L	S	R	S	M	P	R	R	T	M	P	O. rufipogon (IV)(1)
ORF4Hap-25	0	T	E	W	L	N	R	R	R	N	K	R	N	N	V	L	S	R	S	M	P	R	R	T	M	P	O. nivara (IV)(3)
ORF4Hap-26	-369 bp	T	E	W	I	N	C	H	R	N	E	R	N	N	V	L	S	R	S	M	P	H	R	K	M	P	O. nivara (II)(1), O. rufipogon (II)(1)
ORF4Hap-27	-369 bp	I	E	W	I	N	C	H	R	N	E	R	N	N	V	L	S	R	S	M	P	H	R	K	M	P	O. rufipogon (II)(1)
ORF4Hap-28	-369 bp	T	E	W	L	N	C	R	R	N	E	R	N	N	V	L	S	R	S	M	P	H	R	K	M	P	O. nivara (II)(1)
Note: Twenty eight haplotypes of ORF4 were identified among the sequenced accessions in O. rufipogon, O. nivira, and O. sativa. Amino acids of ORF4 identical to those in E9 (ORF4Hap-1) are indicated by green shading, and polymorphic amino acids are indicated by grey, yellow or pink shading, and highlighted in red. The numbers of accessions carrying the alleles are indicated in parentheses. FS, fr…
