# Supplementary material for: Two complementary genes in a presence-absence variation contribute to indica-japonica reproductive isolation in rice
Source: Nat Commun. 2023 Jul 28;14:4531. doi: 10.1038/s41467-023-40189-x (PMC10382596; doi:10.1038/s41467-023-40189-x)
Supplement: Supplementary file 6 — Supplementary Data 3 [file 41467_2023_40189_MOESM6_ESM.xlsx]

## Sheet: Sheet1
Supplementary Data 3		Se haplotypes in Oryza species
Se Types	Haplotypes	Haplotypes of ORF3	ORF3 Length	Haplotypes of ORF4	ORF4 Promoter	Species (number of accessions)
				or ORF4 origin
Type-1	HapSe-1	ORF3Hap-1	Full-length (596 aa)	ORF4Hap-1	Full-length	O. nivara (I)(1), O. rufipogon (I)(19), indica (I)(73), japonica (III)(6)
Type-1	HapSe-2	ORF3Hap-1	Full-length (596 aa)	ORF4Hap-2	Full-length	indica (I)(1)
Type-2	HapSe-3	ORF3Hap-2	FS (183 aa)	ORF4Hap-3	369 bp deletion	O. nivara (II)(2), O. rufipogon (II)(39), indica (II)(42), japonica (II)(3)
Type-2	HapSe-4	ORF3Hap-2	FS (183 aa)	ORF4Hap-4	369 bp deletion	indica (II)(1)
Type-2	HapSe-5	ORF3Hap-2	FS (183 aa)	ORF4Hap-5	369 bp deletion	indica (II)(1)
Type-2	HapSe-6	ORF3Hap-2	FS (183 aa)	ORF4Hap-6	369 bp deletion	O. rufipogon (II)(1)
Type-2	HapSe-7	ORF3Hap-2	FS (183 aa)	ORF4Hap-7	369 bp deletion	O. rufipogon (II)(1)
Type-2	HapSe-8	ORF3Hap-2	FS (183 aa)	ORF4Hap-8	369 bp deletion	O. rufipogon (II)(1)
Type-2	HapSe-9	ORF3Hap-2	FS (183 aa)	ORF4Hap-9	369 bp deletion	O. rufipogon (II)(2)
Type-2	HapSe-10	ORF3Hap-2	FS (183 aa)	ORF4Hap-10	369 bp deletion	O. rufipogon (II)(11, indica (II)(3)
Type-2	HapSe-11	ORF3Hap-2	FS (183 aa)	ORF4Hap-11	369 bp deletion	japonica (II)(1)
Type-2	HapSe-12	ORF3Hap-2	FS (183 aa)	ORF4Hap-12	369 bp deletion	O. nivara (II)(2), O. rufipogon (II)(10), indica (II)(87), japonica (II)(6)
Type-2	HapSe-13	ORF3Hap-2	FS (183 aa)	ORF4Hap-13	369 bp deletion	indica (II)(1)
Type-2	HapSe-14	ORF3Hap-2	FS (183 aa)	ORF4Hap-14	369 bp deletion	O. rufipogon (II)(1)
Type-2	HapSe-15	ORF3Hap-2	FS (183 aa)	ORF4Hap-15	369 bp deletion	indica (II) (1)
Type-2	HapSe-16	ORF3Hap-2	FS (183 aa)	ORF4Hap-16	369 bp deletion	indica (II)(1)
Type-2	HapSe-17	ORF3Hap-2	FS (183 aa)	ORF4Hap-17	369 bp deletion	O. rufipogon (II)(1)
Type-2	HapSe-18	ORF3Hap-2	FS (183 aa)	ORF4Hap-18	369 bp deletion	O. rufipogon (II)(3)
Type-2	HapSe-19	ORF3Hap-2	FS (183 aa)	ORF4Hap-19	369 bp deletion	O. rufipogon (II)(4)
Type-2	HapSe-20	ORF3Hap-2	FS (183 aa)	ORF4Hap-20	369 bp deletion	O. rufipogon (II)(1)
Type-2	HapSe-21	ORF3Hap-2	FS (183 aa)	ORF4Hap-21	369 bp deletion	indica (II)(1)
Type-2	HapSe-22	ORF3Hap-5	ET (201 aa)	ORF4Hap-19	369 bp deletion	O. rufipogon (II)(1)
Type-2	HapSe-23	ORF3Hap-5	ET (201 aa)	ORF4Hap-26	369 bp deletion	O. nivara (II)(1), O. rufipogon (II)(1)
Type-2	HapSe-24	ORF3Hap-5	ET (201 aa)	ORF4Hap-27	369 bp deletion	O. rufipogon (II)(1)
Type-2	HapSe-25	ORF3Hap-6	FS (242 aa)	ORF4Hap-28	369 bp deletion	O. nivara (II)(1)
Type-2	HapSe-26	ORF3Hap-7	FS (38 aa)	ORF4Hap-3	369 bp deletion	indica (II)(1)
Type-3	HapSe-27	ORF3Hap-2	FS (183 aa)	ORF4Hap-22	Full-length	O. rufipogon (IV)(9)
Type-3	HapSe-28	ORF3Hap-2	FS (183 aa)	ORF4Hap-23	Full-length	indica (IV)(1)
Type-3	HapSe-29	ORF3Hap-3	ET (169 aa)	ORF4Hap-24	Full-length	O. rufipogon (IV)(1)
Type-3	HapSe-30	ORF3Hap-4	ET (170 aa)	ORF4Hap-25	Full-length	O. nivara (IV)(3)
Type-4	HapSe-31	ORF3Hap-8	FS (501 aa)	O. barthii O. glaberrima	Full-length	O. barthii (1)
Type-4	HapSe-32	ORF3Hap-9	FS (462 aa)		Full-length	O. barthii (1), O. glaberrima (5)
Type-4	HapSe-33	ORF3Hap-10	FS (462 aa)		Full-length	O. barthii (2)
Type-4	HapSe-34	ORF3Hap-11	FS (462 aa)		Full-length	O. glaberrima (1)
Type-4	HapSe-35	ORF3Hap-12	FS (462 aa)		Full-length	O. glaberrima (1)
Type-5	HapSe-36	ORF3Hap-13	ET (156 aa)	O. meridionalis	929 bp deletion	O. meridionalis (4)
Type-5	HapSe-37	ORF3Hap-14	ET (156 aa)		929 bp deletion	O. meridionalis (1)
Note: Thirty-seven Se haplotypes were identified based on the haplotype combinations of ORF3 and ORF4, and were further divided into five Se types according to the function and origins of ORF3 and ORF4. The numbers of accessions carrying the alleles are indicated in parentheses. FS, frame-shift; ET, early termination.
