# Supplementary material for: Two complementary genes in a presence-absence variation contribute to indica-japonica reproductive isolation in rice
Source: Nat Commun. 2023 Jul 28;14:4531. doi: 10.1038/s41467-023-40189-x (PMC10382596; doi:10.1038/s41467-023-40189-x)
Supplement: Supplementary file 7 — Supplementary Data 4 [file 41467_2023_40189_MOESM7_ESM.xlsx]

## Sheet: Sheet1
Supplementary Data 4	Primers used in this research
Primer name	Sequence (5'- 3')	Purpose
RM555F	TTGGATCAGCCAAAGGAGAC	SSR marker for segregation analysis
RM555R	CAGCATTGTGGCATGGATAC	SSR marker for segregation analysis
RM218F	TGGTCAAACCAAGGTCCTTC	SSR marker for segregation analysis
RM218R	GACATACATTCTACCCCCGG	SSR marker for segregation analysis
RM481R	TAGCTAGCCGATTGAATGGC	SSR marker for segregation analysis
RM481R	CTCCACCTCCTATGTTGTTG	SSR marker for segregation analysis
RM453F	CGCATCTCTCTCCCTTATCG	SSR marker for segregation analysis
RM453R	CTCTCCTCCTCGTTGTCGTC	SSR marker for segregation analysis
RM19F	CAAAAACAGAGCAGATGAC	SSR marker for segregation analysis and mapping
RM19R	CTCAAGATGGACGCCAAGA	SSR marker for segregation analysis and mapping
PSM180F	AAAACCTTGCTCAGCAGGAC	SSR marker for mapping
PSM180R	GCACCACATTTGGTTTCCTT	SSR marker for mapping
PSM182F	CCTTGATCTTGATCCCTCCA	SSR marker for mapping
PSM182R	TGTCTTCCTCCTTGGTTTGG	SSR marker for mapping
PSM401F	CAGCAGGACAGCCGAATT	SSR marker for mapping
PSM401R	TTGCCCAAGCACCACA	SSR marker for mapping
PSM448F	CCGGCAATGACGTGGTC	SSR marker for mapping
PSM448R	GGCGTTGATACGAAGGG	SSR marker for mapping
PSM461F	CCTTATTGCTCACGGTCGG	SSR marker for mapping
PSM461R	GAAGACGGATGAGGTGTTGC	SSR marker for mapping
PSM559F	CCTCACTGTCTTGTTGCCAC	SSR marker for mapping
PSM559R	ATGAACTGAACCTCGGATTG	SSR marker for mapping
PSM623F	TGTGGCCTTTACTCCCTCG	SSR marker for mapping
PSM623R	GAATCTAGACCCTTTGAATCT	SSR marker for mapping
IND9F	CCATATCATTCCATATTTAC	InDel marker for mapping
IND9R	GCTCTGACTTAGCTCGTT	InDel marker for mapping
IND48F	TTGGGATCCTTCAATGATAT	InDel marker for mapping
IND48R	ATAATTCCAACCATTTGTCC	InDel marker for mapping
IND52F	CTTATGGTATGCATATGCTAGAGTT	InDel marker for mapping
IND52R	TCAGGATCCTATCATCAATCT	InDel marker for mapping
gRT t65-ORF1-1+	GAGGGGCGCATGCCTGCGGgttttagagctagaaat	CRISPR-Cas9 vector construction for orf1T65 and orf1T65orf2T65
OsU3T t65-ORF1-1-	CCGCAGGCATGCGCCCCTCTgccacggatcatctgc	CRISPR-Cas9 vector construction for orf1T65
gRT t65-ORF2-2+	ATATGATTAGGGCAATAGGgttttagagctagaaat	CRISPR-Cas9 vector construction for orf2T65
OsU3T t65-ORF2-2-	CCTATTGCCCTAATCATATTgccacggatcatctgc	CRISPR-Cas9 vector construction for orf2T65
gRTE9-ORF1-2+	GTCATTTGAAAACCACAGCgttttagagctagaaat	CRISPR-Cas9 vector construction for orf1E9
OsU6aTE9-ORF1-2-	GCTGTGGTTTTCAAATGACCggcagccaagccagca	CRISPR-Cas9 vector construction for orf1E9
gRT t65-ORF2-1+	GACTCTGCCATCACAAACGgttttagagctagaaat	CRISPR-Cas9 vector construction for orf1T65orf2T65
OsU3T t65-ORF2-1-	CGTTTGTGATGGCAGAGTCTgccacggatcatctgc	CRISPR-Cas9 vector construction for orf1T65orf2T66
gRT 37254-2+	TGTCCAAGATTCGTAATCTTgttttagagctagaaat	CRISPR-Cas9 vector construction for orf4
OsU6bT 37254-2-	AAGATTACGAATCTTGGACACaacacaagcggcagc	CRISPR-Cas9 vector construction for orf4
gRT 37254-1+	TATTTCGAGGAAAAGTTCCgttttagagctagaaat	CRISPR-Cas9 vector construction for orf4 and orf3orf4
OsU3T 37254-1-	GGAACTTTTCCTCGAAATATgccacggatcatctgc	CRISPR-Cas9 vector construction for orf4 and orf3orf4
gRT 37253-1+	CTACTGTGCACTAGTCCTATgttttagagctagaaat	CRISPR-Cas9 vector construction for orf3 and orf3orf4
OsU6bT 37253-1-	ATAGGACTAGTGCACAGTAGCaacacaagcggcagc	CRISPR-Cas9 vector construction for orf3 and orf3orf4
gRT 37253-2+n	TAACTTCATGAACAGACGCgttttagagctagaaat	CRISPR-Cas9 vector construction for orf3
OsU6aT 37253-2-n	GCGTCTGTTCATGAAGTTACggcagccaagccagca	CRISPR-Cas9 vector construction for orf3
SeORF1-3’-L(+)	AATGCTGGGTTCGGCATATAAGAATTC	ORF1E9 PCR amplification, complementation vector construction and sequencing analysis
SeORF1-5’-L(-)	TTGATGAGGATGGCACAGCACATAAG	ORF1E9 PCR amplification, complementation vector construction and sequencing analysis
HC1203000385Q.AP2(+)	TCAACCAGCCAGAGAGTAG	Sequencing analysis for ORF1E9
HC1203000385Q.2(+)	AGAGCAAGCAACCCAACT	Sequencing analysis for ORF1E9
HC1203000385Q.1(+)	TAGGGTGGCGGATAGTTT	Sequencing analysis for ORF1E9
G1-Seq1(+)	TACGCC GAATCTAATTCATACC	Sequencing analysis for ORF1E9
G1-Seq2(+)	GACAGCTCAAGCAGGAGTAGAAG	Sequencing analysis for ORF1E9
9311-ORF1-gDNA-1(-)	CAATACACCTTGCGGATCTCCTTGC	Sequencing analysis for ORF1E9
9311-ORF1-gDNA-4(+)	TCAGAACATAGGCATAACCATTTCC	Sequencing analysis for ORF1E9
G2-Seq1(+)	GAACTTGCTAACACAAACTGC	Sequencing analysis for ORF1E9
SeORF1-gDNA-3’-L(+)	GCATTTGGCTTTGAGACATTGCTTGG	Sequencing analysis for ORF1E9
HC_1202000919Q.F2(-)	TGAAAGCCTGATGTATTGG	Sequencing analysis for ORF1E9
SeORF1-3’-L(+)	AATGCTGGGTTCGGCATATAAGAATTC	Sequencing analysis for ORF1E9
9311-ORF2-gDNA-1(+)	CAAATGATGTTGCTGACTTTGTAAG	ORF2E9 PCR amplification, complementation vector construction and sequencing analysis
9311-ORF2-gDNA-4 (-)	GACAGGTCTAGCTGCTGGGACGTTG	ORF2E9 PCR amplification, complementation vector construction and sequencing analysis
ORF2-9311-2F(+)	TTCTAGGTCGTGAGAGCAAACATGGT	Sequencing analysis for ORF2E9
HC_1202006581Q.F1(+)	AAATGATGCTGCGTGGGC	Sequencing analysis for ORF2E9
Se-9311-3F(2)(+)	TAACTTCTCTGTGGTGAAAGACTTGC	Sequencing analysis for ORF2E9
ORF2-9311-3F(+)	GATCTCCTTGACCCCGACGCCCTC	Sequencing analysis for ORF2E9
G4-Seq1(+)	CTGCCATGGGGCTCCGCACAACGTAGC	Sequencing analysis for ORF2E9
G4-Seq3(+)	TGCTCAACGCCAAATCATGTG	Sequencing analysis for ORF2E9
G4-Seq4(-)	GAATCCATGATCATGGATATAGTG	Sequencing analysis for ORF2E9
G34-1(+)	TGGCGGACCATTCACGCTCATGTCG	Sequencing analysis for ORF2E9
ORF2-1F	ATGCCTCTCCCACGCTACCTCCA	Expression analysis for ORF2E9
ORF2-3R	TCAAAGGCAAGAACCTTGGCACC	Expression analysis for ORF2E9
ORF2-4F	ACTCCATGGCCTTCTCACTTTGGCA	Expression analysis for ORF2E9
ORF2-5R	TCCACTGCCACAAGGCAACCAG	Expression analysis for ORF2E9
ORF2-6F	ACGTTATTCAAGGTTACACTAAG	Expression analysis for ORF2E9
ORF2-7F	TGCAACTATCGGGTCCTAATGCC	Expression analysis for ORF2E9
ORF2-7R	TGCTCTTGCTCGTTGTTGGGT	Expression analysis for ORF2E9
ORF2-8R	CCATGTACTAAAATCATAACCA	Expression analysis for ORF2E9
ORF3-gDNA-4(+)	GTTCTATGGCAGATGACTGCACTGG	ORF3 PCR amplification, complementation vector construction and sequencing analysis
ORF3-gDNA-1(-)	ATTACCTGGCATGCAACCTTCCTAAC	ORF3 PCR amplification, complementation vector construction and sequencing analysis
pYES2-ORF3F	AAGCTTGGTACCGAGCTCGGATCCATGTTGGTAACCAGATCGAGGT	Inducible expression vector construction for ORF3
pYES2-ORF3E9R	CTGTGCTGGATATCTGCAGAATTCCTATTTTTTCTTGCCACTTTCG	Inducible expression vector construction for ORF3E9
pYES2-ORF3HJX74R	CTGTGCTGGATATCTGCAGAATTCCTATAACTCGCTCATCGGCCAG	Inducible expression vector construction for ORF3HJX74
37252-Seq4(-)	ACTTCATCTTCACATGTTCCAGG	Sequencing analysis for ORF3
ORF3-Seq1(-)	TCATAGTTAAGCACCTCGAAGC	Sequencing analysis for ORF3
ORF3-Seq2(+)	CACTCTTTCAATCTGGCTCCATC	Sequencing analysis for ORF3
ORF3-1F(+)	AGGTGTGTCGCTGACCTTCGAGTCTC	Sequencing analysis for ORF3
ORF3-gDNA-3(-)	ATGGAGACCAATACTCGAGTATCTG	Sequencing analysis for ORF3
ORF3-Seq3(+)	AGACCTGAACTTCAACAGATGC	Sequencing analysis for ORF3
ORF3-Seq4(-)	GGTTTCAGCAAGTCCAAGATGG	Sequencing analysis for ORF3
ORF3-Seq5(-)	CAGTATGTGCTGACATAACTTC	Sequencing analysis for ORF3
ORF4-gDNA-4(+)	TCAATGTGTGTCAGCGTGTTATCCTG	ORF4 PCR amplification, complementation vector construction and sequencing analysis
ORF4-gDNA-1(-)	CTAGGATTGTGGTGTTTGTCGATGGC	ORF4 PCR amplification, complementation vector construction and sequencing analysis
ORF4-Seq1(-)	CCGTGTCACATAGACACTAATG	Sequencing analysis for ORF4
ORF4-Seq2(-)	CATTGTCAAGTGAGTCCAGAAGGATGC	Sequencing analysis for ORF4
ORF4-Seq3(+)	AAGCAACATTGAGAATGTAGG	Sequencing analysis for ORF4
ORF4-Seq4(+)	CTATATCAGAAGATGACTTGTCC	Sequencing analysis for ORF4
ORF4-Seq5(+)	CATGTTCAACAATTTCGTCATGG	Sequencing analysis for ORF4
ORF4-Seq11(-)	GCATAGTGCTGCCATACCACTG	Sequencing analysis for ORF4
ORF4-gDNA-2(2)(+)	GGTCATTATGAGAAGTTGCTTCAGG	Sequencing analysis for ORF4
ORF4-Seq10(+)	CTCATCTTACCCTTTATGTTAGC	Sequencing analysis for ORF4
ORF4-Seq6(+)	GTGCTAGTGGCCTAGAGATAG	Sequencing analysis for ORF4
ORF4-Seq7(-)	CAGGGCACCTCTCCTCTGTTGC	Sequencing analysis for ORF4
ORF4-Seq8(+)	AGAAAGGTAGATCAGTAGTCGAG	Sequencing analysis for ORF4
ORF4-Seq9(-)	TATTGCACGATGTTCCACCAGG	Sequencing analysis for ORF4
ORF4-2(+)	CGATGGGTCTCCGCTGCGCTCTGAT	Sequencing analysis for ORF4
pOx-ORF3F	GTGTTACTTCTGCAGGGTACCATGTTGGTAACCAGATCGAGGT	Vector construction for ORF3 overexpression
pOx-ORF3R	CAATTCACACTTGTAGGATCCCTATTTTTTCTTGCCACTTTCGA	Vector construction for ORF3 overexpression
pOx-ORF4F	GTGTTACTTCTGCAGGGTACCATGACGATGGAAGATGGAAGCT	Vector construction for ORF4 overexpression
pOx-ORF4R	CAATTCACACTTGTAGGATCCTCAAGTGCGCTTAAACACCTTC	Vector construction for ORF4 overexpression
Ubi-seq	GCCTTCATACGCTATTTATTTGC	PCR confirmation for overexpression transgene
ORF3JP500R	CGAGCTTCCCATAGGACTAGTGCA	PCR confirmation for overexpression transgene
ORF4JP500R	GCGACGCAACAGAGGAGAGGTG	PCR confirmation for overexpression transgene
P1	CAGTAGCCTTGCCAGCTGGAACGGA	PCR confirmation of the PAV
P2	TAGTGGGAGTACTTATTTGCCTATA	PCR confirmation of the PAV
P3	GGTTGCATGCCAGGTAATGCCCTAAT	PCR confirmation of the PAV
P4	TTGAGCCATCAGACGGTTGTATCCTA	PCR confirmation of the PAV
ORF4p-3	AAACCCTAGATTGATCCCCTCCCGGC	PCR confirmation for ORF4 promoter
ORF4p-4	AGACCGAATGCCCACCCCTACCGCCC	PCR confirmation for ORF4 promoter
ORF4p-5	TAAAATATGAAAATATTTAAAATATTG	PCR confirmation for ORF4 promoter
ORF3-3'F	AACACAAGGACCATCGACTGCGTCAC	PCR confirmation of the PAV
ORF3-1R	CTGACTTATGTTAGAGGAACAGGAAC	PCR confirmation of the PAV
ORF3-1F	AGGTGTGTCGCTGACCTTCGAGTCTC	PCR confirmation of the PAV
ORF3-5'R	CGATGGCATTTATCCAAGCTGCGAAGG	PCR confirmation of the PAV
P150F	GCCAAGACCAGCTCCTCCGTG	PCR confirmation of the PAV
P155R	TACTCAGCCTTGGCAATCCACA	PCR confirmation of the PAV
UBQ5F	ACCACTTCGACCGCCACTACT	qRT-PCR
UBQ5R	ACGCCTAAGCCTGCTGGTT	qRT-PCR
ORF3qPCRF	AGGTGTGTCGCTGACCTTCGAGTCTC	qRT-PCR
ORF3qPCRR	CGATGGCATTTATCCAAGCTGCGAAGG	qRT-PCR
ORF4qPCRF	CGGGTCAGCTTTAGCCTGGCAC	qRT-PCR
ORF4qPCRR	TGAGCCATCAGACGGTTGTATCC	qRT-PCR
GFPqPCRF	GAGCGCACCATCTTCTTCAA	qRT-PCR
GFPqPCRR	TCCTTGAAGTCGATGCCCTT	qRT-PCR
pRTVGFP-ORF3F	GGATATCCAGATCCAGTGGGATCCATGTTGGTAACCAGATCGAGGT	Vector construction for subcellular localization analysis
pRTVGFP-ORF3R	CATAGCGGCCGCACTAGTAAGCTTTTTTTTCTTGCCACTTTCGACA	Vector construction for subcellular localization analysis
pRTVGFP-ORF4F	GGATATCCAGATCCAGTGGGATCCATGACGATGGAAGATGGAAGCT	Vector construction for subcellular localization analysis
pRTVGFP-ORF4R	CATAGCGGCCGCACTAGTAAGCTTAGTGCGCTTAAACACCTTCCGG	Vector construction for subcellular localization analysis
ORF3pGAF	TGGCCATGGAGGCCAGTGAATTCATGTTGGTAACCAGATCGAGGT	Vector construction for yeast two-hybrid assay
ORF3pGAR	TGCAGCTCGAGCTCGATGGATCCCTATTTTTTCTTGCCACTTTCG	Vector construction for yeast two-hybrid assay
ORF3pGBF	ATATGGCCATGGAGGCCGAATTCATGTTGGTAACCAGATCGAGGT	Vector construction for yeast two-hybrid assay
ORF3pGBR	TTATGCGGCCGCTGCAGGTCGACCTATTTTTTCTTGCCACTTTCG	Vector construction for yeast two-hybrid assay
ORF4pGAF	TGGCCATGGAGGCCAGTGAATTCATGACGATGGAAGATGGAAGCT	Vector construction for yeast two-hybrid assay
ORF4pGAR	TGCAGCTCGAGCTCGATGGATCCTCAAGTGCGCTTAAACACCTTC	Vector construction for yeast two-hybrid assay
ORF4pGBF	ATATGGCCATGGAGGCCGAATTCATGACGATGGAAGATGGAAGCT	Vector construction for yeast two-hybrid assay
ORF4pGBR	TTATGCGGCCGCTGCAGGTCGACTCAAGTGCGCTTAAACACCTTC	Vector construction for yeast two-hybrid assay
