# Supplementary material for: Two complementary genes in a presence-absence variation contribute to indica-japonica reproductive isolation in rice
Source: Nat Commun. 2023 Jul 28;14:4531. doi: 10.1038/s41467-023-40189-x (PMC10382596; doi:10.1038/s41467-023-40189-x)
Supplement: Supplementary file 8 — Supplementary Data 5 [file 41467_2023_40189_MOESM8_ESM.xlsx]

## Sheet: Sheet1
Supplementary Data 5	Rice accessions used for haplotype survey and evolutionary analysis
Sample ID	Accession / cultivar	Species	PAV types	Haplotype of Se	References
51	KINANDANG PATONG::IRGC 23364-1	japonica	absent	-	-
58	MALAGKIT PIRURUTONG::IRGC 8182-1	japonica	absent	-	-
82	RT 1031-69::IRGC 15092-1	japonica	absent	-	-
711	AZMIL 85::IRGC 289-1	japonica	absent	-	-
713	BAKUNG (H)::IRGC 60220-1	japonica	absent	-	-
731	MIKHUDEB::IRGC 25892-1	japonica	absent	-	-
798	BALAYAN::IRGC 71505-1	japonica	absent	-	-
810	BOSSA::IRGC 57781-1	japonica	absent	-	-
813	BOTRA FOTSY::IRGC 77840-1	japonica	absent	-	-
821	C 8434::IRGC 13496-1	japonica	absent	-	-
822	CAIAPO::IRGC 116962-1	japonica	absent	-	-
861	GBANTE::IRGC 16081-1	japonica	absent	-	-
880	IAC 164::IRGC 55860-1	japonica	absent	-	-
883	INUWAY::IRGC 67437-1	japonica	absent	-	-
885	IRAT 170::IRGC 64850-1	japonica	absent	-	-
888	ITA 235::IRGC 64854-1	japonica	absent	-	-
893	JI BO YA::IRGC 77446-1	japonica	absent	-	-
905	KHAO KAP SANG::IRGC 23423-1	japonica	absent	-	-
918	KULOB::IRGC 71544-1	japonica	absent	-	-
919	KULU::IRGC 11337-1	japonica	absent	-	-
929	LEVANTE HOMEM::IRGC 50492-1	japonica	absent	-	-
932	LIGERITO (CORTO PUBESCENTE)::IRGC 19919-1	japonica	absent	-	-
953	MIMIDIM::IRGC 25898-1	japonica	absent	-	-
973	NOUAKPO::IRGC 56704-1	japonica	absent	-	-
981	ORIENTE 10::IRGC 55808-1	japonica	absent	-	-
995	POPONG::IRGC 13297-1	japonica	absent	-	-
1008	RXAR RGUE::IRGC 1943-1	japonica	absent	-	-
1044	TOS 10483::IRGC 56723-1	japonica	absent	-	-
1057	WAB 368-B-1-H1-HB::IRGC 117359-1	japonica	absent	-	-
1087	KETAN MERAH::IRGC 24977-1	japonica	absent	-	-
1089	L 201::IRGC 51099-1	japonica	absent	-	-
1166	TOS 5790::IRGC 117256-1	japonica	absent	-	-
1214	PACHOLINHA::IRGC 50531-1	japonica	absent	-	-
1216	CURINCA::C1	japonica	absent	-	-
1217	HONDURAS::GERVEX 529-C1	japonica	absent	-	-
1219	MANDRIRAVINA 3512::GERVEX 8319-C1	japonica	absent	-	-
1222	ADAIR::GERVEX 1640-C1	japonica	absent	-	-
1226	ARAGUAIA::IRTP 17399-C1	japonica	absent	-	-
1235	BENGALY VAKARINA::GERVEX 4750-C1	japonica	absent	-	-
1254	DIXIEBELLE::GERVEX 1649-C1	japonica	absent	-	-
1255	EARLY MUTANT IAC 165::GERVEX 8508-C1	japonica	absent	-	-
1261	GOGO LEMPAK::IRGC 43392-C1	japonica	absent	-	-
1262	GUARANI::GERVEX 8506-C1	japonica	absent	-	-
1264	HD 1-4::C1	japonica	absent	-	-
1266	IDSA 77::C1	japonica	absent	-	-
1267	ILANG-ILANG::GERVEX 509-C1	japonica	absent	-	-
1275	IR 63372-8::C1	japonica	absent	-	-
1281	IRAT 109::GERVEX 4988-C1	japonica	absent	-	-
1286	IRAT 2::GERVEX 606-C1	japonica	absent	-	-
1302	KYEEMA::GERVEX 1656-C1	japonica	absent	-	-
1307	LUDAN::IRGC 64189-C1	japonica	absent	-	-
1313	MANANELATRA 520::GERVEX 8445-C1	japonica	absent	-	-
1321	ORYZICA SABANA 6::C1	japonica	absent	-	-
1329	PRIMAVERA::C1	japonica	absent	-	-
1348	TSIPALA 89::GERVEX 8385-C1	japonica	absent	-	-
1353	VARY SOMOTRA SIHANAKA::GERVEX 8321-C1	japonica	absent	-	-
1358	WAB 56-125::IRTP 19771-C1	japonica	absent	-	-
1388	BAKAW::IRGC 11169-1	japonica	absent	-	-
1390	BORUBI::IRGC25181-1	japonica	absent	-	-
1419	BOMALASANG::IRGC 12052-1	japonica	absent	-	-
1442	PATO DE GALLINAZO Y 5371::IRGC 5766-1	japonica	absent	-	-
1453	TORO::IRGC 50596-1	japonica	absent	-	-
37	HAIFUGOYA::IRGC 17054-1	japonica	absent	-	-
733	MO WAE DO::IRGC 2356-1	japonica	absent	-	-
787	ARGO::IRGC 82418-1	japonica	absent	-	-
801	BANAT 2270::IRGC 65648-1	japonica	absent	-	-
806	BEN DI HONG KE NUO::IRGC 70065-1	japonica	absent	-	-
823	CALMOCHI 202::IRGC 57082-1	japonica	absent	-	-
829	CHANGYOUNG 7::IRGC 82284-1	japonica	absent	-	-
846	DOBONGBYEO (SUWEON 223)::IRGC 58315-1	japonica	absent	-	-
871	HE JIANG 15::IRGC 61801-1	japonica	absent	-	-
874	HOMURA 8::IRGC 5388-1	japonica	absent	-	-
876	HUANG JING NUO::IRGC 80953-1	japonica	absent	-	-
922	KYRMYZY::IRGC 36164-1	japonica	absent	-	-
923	L 4-32::IRGC 13402-1	japonica	absent	-	-
1037	TAINAN IKU 512::IRGC 2993-1	japonica	absent	-	-
1064	WIR 2521::IRGC 51658-1	japonica	absent	-	-
1068	WU KE NUO::IRGC 59990-1	japonica	absent	-	-
1069	YAKUMO::IRGC 5320-1	japonica	absent	-	-
1070	YAMATO CHIKARA::IRGC 5294-1	japonica	absent	-	-
1339	SOURE::GERVEX 1294-C1	japonica	absent	-	-
1438	NEP ME HOA BINH::IRGC 78366-1	japonica	absent	-	-
W06	Katy	japonica	absent	-	-
W07	Suyunuo	japonica	absent	-	-
W10	Nanyangzhan	japonica	absent	-	-
W18	IRAT261	japonica	absent	-	-
W19	KYEEMA	japonica	absent	-	-
W21	IR65598-112-2	japonica	absent	-	-
W22	Khazar	japonica	absent	-	-
W23	Lemont	japonica	absent	-	-
W24	Star bonnet 99	japonica	absent	-	-
W27	IAPAR9	japonica	absent	-	-
W31	IR66897B	japonica	absent	-	-
W32	IR66167-27-5-1-6	japonica	absent	-	-
2428	2428	japonica	absent	-	(Qin et al., 2021)
Kosh	Kosh	japonica	absent	-	(Qin et al., 2021)
KY131	Kongyu 131	japonica	absent	-	(Qin et al., 2021)
Nip	Nipponbare	japonica	absent	-	(Qin et al., 2021)
ZH11	Zhonghua11	japonica	absent	-	(Qin et al., 2021)
NamRoo	NamRoo	japonica	absent	-	(Qin et al., 2021)
Basmati1	Basmati1	japonica	absent	-	(Qin et al., 2021)
DHX2	DHX2	japonica	absent	-	(Qin et al., 2021)
Lemont	Lemont	japonica	absent	-	(Qin et al., 2021)
LJ	LJ	japonica	absent	-	(Qin et al., 2021)
Basmati334	Basmati334	japonica	absent	-	(Qin et al., 2021)
Domsufid	Domsufid	japonica	absent	-	(Qin et al., 2021)
Koshihikari	Koshihikari	japonica	absent	-	(Zhao et al., 2018)
HP98	Luyu132-1	japonica	absent	-	(Zhao et al., 2018)
GP551	Nonglinnuo-144	japonica	absent	-	(Zhao et al., 2018)
IL9	Tohoku IL9	japonica	absent	-	(Zhao et al., 2018)
GP669	Teng-870	japonica	absent	-	(Zhao et al., 2018)
HP390	Dongying-8	japonica	absent	-	(Zhao et al., 2018)
DHX2	Daohuaxiang 2	japonica	absent	-	(Zhao et al., 2018)
KY131	Kongyu 131	japonica	absent	-	(Zhao et al., 2018)
GP677	Milyang84	japonica	absent	-	(Zhao et al., 2018)
HP44	Honggu-1	japonica	absent	-	(Zhao et al., 2018)
HP48	Hongmangnuo	japonica	absent	-	(Zhao et al., 2018)
HP38	Dabainuo	japonica	absent	-	(Zhao et al., 2018)
HP14	Qiananshuinuo	japonica	absent	-	(Zhao et al., 2018)
HP91-2	Changmadao-3	japonica	absent	-	(Zhao et al., 2018)
GP567	Pama	japonica	absent	-	(Zhao et al., 2018)
HP103	Binxianludao	japonica	absent	-	(Zhao et al., 2018)
HP13-2	Fengrunhandaozi	japonica	absent	-	(Zhao et al., 2018)
HP314	Lengshuizhan	japonica	absent	-	(Zhao et al., 2018)
UR28	Honghandao	japonica	absent	-	(Zhao et al., 2018)
HP45	Changlijingzhan	japonica	absent	-	(Zhao et al., 2018)
GP39	IAC 25	japonica	absent	-	(Zhao et al., 2018)
GP761-1	Mutiara	japonica	absent	-	(Zhao et al., 2018)
GP77	IR 2071-88-8-10	japonica	absent	-	(Zhao et al., 2018)
GP536	Minanok (glut)	japonica	absent	-	(Zhao et al., 2018)
GP640	Tebonnet	japonica	absent	-	(Zhao et al., 2018)
GP295-1	Basmati Surkh 89-15	japonica	absent	-	(Zhao et al., 2018)
LG31	Longjing 31	japonica	Type-1	HapSe-1	(Zhao et al., 2018)
WYG7	Wuyungeng 7	japonica	Type-1	HapSe-1	(Zhao et al., 2018)
716	DUANG OJOY::IRGC 3832-1	japonica	Type-1	HapSe-1	-
1074	YU WEOL ZO::IRGC 19894-1	japonica	Type-1	HapSe-1	-
1092	M 401::IRGC 57084-1	japonica	Type-1	HapSe-1	-
1445	P. TINGAGEW DAYKET QAY DAYON::IRGC 8046-1	japonica	Type-1	HapSe-1	-
1010	SACIA 4 (JISUNU)::IRGC 117028-1	japonica	Type-2	HapSe-11	-
820	C 57-5043::IRGC 4057-1	japonica	Type-2	HapSe-12	-
1088	KIUKI 46::IRGC 2486-1	japonica	Type-2	HapSe-12	-
1091	M 301::IRGC 55229-1	japonica	Type-2	HapSe-12	-
1120	BENGIZA::IRGC 69845-1	japonica	Type-2	HapSe-12	-
1190	KWADWO AMOA::IRGC 14738-1	japonica	Type-2	HapSe-12	-
1192	MUT IAC 25-44-807::IRGC 68799-1	japonica	Type-2	HapSe-12	-
854	ELVO::IRGC 82422-1	japonica	Type-2	HapSe-3	-
859	FAROX 299::IRGC 63102-1	japonica	Type-2	HapSe-4	-
1283	IRAT 212::GERVEX 7698-C1	japonica	Type-2	HapSe-5	-
620	PICONEGRO::IRGC 117022-1	indica	absent	-	-
688	ZAO SHAO ZHAN::IRGC 68318-1	indica	absent	-	-
745	THAPACHINIYA::IRGC 16234-1	indica	absent	-	-
764	78-48::IRGC 51498-1	indica	absent	-	-
931	LI CHUAN DA BAI GU::IRGC 70325-1	indica	absent	-	-
940	MAHSURI::IRGC 10929-1	indica	absent	-	-
941	MAI HSI TSAN::IRGC 51366-1	indica	absent	-	-
942	MALACHAN::IRGC 54748-1	indica	absent	-	-
954	MIN CHE NIEN HSU THOU::IRGC 4471-1	indica	absent	-	-
1023	SIJAMBI SAPUSI::IRGC 66650-1	indica	absent	-	-
1035	SZIMAI::IRGC 65743-1	indica	absent	-	-
1047	TSON HSU DAU::IRGC 4711-1	indica	absent	-	-
1048	TUO TUO HUANG::IRGC 72851-1	indica	absent	-	-
1075	ZHEN JIANG 2::IRGC 53439-1	indica	absent	-	-
1128	CR 762022::IRGC 53378-1	indica	absent	-	-
1141	JOALBHANGA 499::IRGC 6560-1	indica	absent	-	-
1272	IR 55419-04::C1	indica	absent	-	-
1280	IR 72::C1	indica	absent	-	-
1291	JAMAJIGI::C1	indica	absent	-	-
1294	KALINGA III::C1	indica	absent	-	-
1298	KITRANA 1890::GERVEX 5115-C1	indica	absent	-	-
1341	SUWEON 280::GERVEX 1306-C1	indica	absent	-	-
494	E ZI 124::IRGC 70215-1	indica	Type-1	HapSe-1	-
685	YAKADA::IRGC 51096-1	indica	Type-1	HapSe-1	-
696	MAHADETHE::IRGC 74762-1	indica	Type-1	HapSe-1	-
757	DA 29 (SR 26 B)::IRGC 25850-1	indica	Type-1	HapSe-1	-
908	Khie tom::IRGC 11887-1	indica	Type-1	HapSe-1	-
910	KI 68::IRGC 34768-1	indica	Type-1	HapSe-1	-
566	KUMBI::IRGC 752-1	indica	Type-1	HapSe-1	-
581	MA GU ZI HE::IRGC 68212-1	indica	Type-1	HapSe-1	-
589	MG 2::IRGC 79837-1	indica	Type-1	HapSe-1	-
1268	IR 2006-P12-12-2::IRGC 32675-C1	indica	Type-1	HapSe-1	-
1273	IR 60::IRGC 63493-C1	indica	Type-1	HapSe-1	-
1279	IR 71676-90-2-2::C1	indica	Type-1	HapSe-1	-
1350	UPL RI 5::IRTP 7034-C1	indica	Type-1	HapSe-1	-
1362	WAS 181-B-6-3::C1	indica	Type-1	HapSe-1	-
1365	WAS 194-B-3-2-5::C1	indica	Type-1	HapSe-1	-
1370	WAS 208-B-B-5-1-1-3::C1	indica	Type-1	HapSe-1	-
1372	WAS 30-11-4-6-2-2-1::C1	indica	Type-1	HapSe-1	-
1387	ARC 18262::IRGC 42363-1	indica	Type-1	HapSe-1	-
1431	JUMA 58::IRGC 117010-1	indica	Type-1	HapSe-1	-
1435	KUMBIPHOU::IRGC 51990-1	indica	Type-1	HapSe-1	-
1052	VARY LAVA::IRGC 11033-1	indica	Type-1	HapSe-1	-
1170	WU BAI LI::IRGC 70404-1	indica	Type-1	HapSe-1	-
1449	SPTLR 7201-PRE 26-2-GM-4::IRGC 117356-1	indica	Type-1	HapSe-1	-
477	CR 8334::IRGC 116972-1	indica	Type-1	HapSe-1	-
549	KANNI MURUNGA::IRGC 15432-1	indica	Type-1	HapSe-1	-
20	DA 1::IRGC 45624-1	indica	Type-1	HapSe-1	-
442	BADA DHAN::IRGC 26540-1	indica	Type-1	HapSe-1	-
453	BG 301::IRGC 117315-1	indica	Type-1	HapSe-1	-
454	BG 34-11::IRGC 15782-1	indica	Type-1	HapSe-1	-
461	BR IRGA 409::IRGC 116960-1	indica	Type-1	HapSe-1	-
463	CAMPONI SML::IRGC 50640-1	indica	Type-1	HapSe-1	-
476	CR 5272::IRGC 116971-1	indica	Type-1	HapSe-1	-
491	DJOGOLON DJOGOLON::IRGC 75577-1	indica	Type-1	HapSe-1	-
521	ICTA PAZOS::IRGC 116996-1	indica	Type-1	HapSe-1	-
522	ICTA POLOCHIC::IRGC 116997-1	indica	Type-1	HapSe-1	-
525	IR 31917-45-3-2::IRGC 78132-1	indica	Type-1	HapSe-1	-
527	IR 43::IRGC 117005-1	indica	Type-1	HapSe-1	-
528	IR 59469-2B-3-2::IRGC 99703-1	indica	Type-1	HapSe-1	-
542	JUMA 51::IRGC 117009-1	indica	Type-1	HapSe-1	-
558	KHAO PON::IRGC 48114-1	indica	Type-1	HapSe-1	-
561	KINANDANG PUTI::IRGC 44513-1	indica	Type-1	HapSe-1	-
606	NORUNKAN::IRGC 8934-1	indica	Type-1	HapSe-1	-
611	NSICRC 106::IRGC 117370-1	indica	Type-1	HapSe-1	-
616	PERLA::IRGC 117021-1	indica	Type-1	HapSe-1	-
622	PINURSIGI::IRGC 26889-1	indica	Type-1	HapSe-1	-
667	TI KU::IRGC 1224-1	indica	Type-1	HapSe-1	-
704	AI QING 99::IRGC 63544-1	indica	Type-1	HapSe-1	-
1111	IR 5::IRGC 10321-1	indica	Type-1	HapSe-1	-
1117	ARC 14500::IRGC 42957-1	indica	Type-1	HapSe-1	-
462	BYAT KYAR::IRGC 33004-1	indica	Type-1	HapSe-1	-
W2	Amo13(Sona)	indica	Type-1	HapSe-1	-
W8	IR64	indica	Type-1	HapSe-1	-
W4	BG367	indica	Type-1	HapSe-1	-
W5	Zihui 100	indica	Type-1	HapSe-1	-
W12	IR58025B	indica	Type-1	HapSe-1	-
W13	Jiangxisimiao	indica	Type-1	HapSe-1	-
W15	American Jasmine	indica	Type-1	HapSe-1	-
W17	Ganxiangnuo	indica	Type-1	HapSe-1	-
W20	Chenlong crystal rice	indica	Type-1	HapSe-1	-
1399	LUA NHE DEN::IRGC 16724-1	indica	Type-1	HapSe-2	-
532	IR 77384-12-35-3-12-1-B::IRGC 117299-1	indica	Type-3	HapSe-28	-
427	AN QING ZAO::IRGC 72577-1	indica	Type-2	HapSe-4	-
456	BIRAIN 360::IRGC 6550-1	indica	Type-2	HapSe-3	-
471	CHORUA KARTIKSAIL::IRGC 77230-1	indica	Type-2	HapSe-3	-
472	CHUA DAU::IRGC 4785-1	indica	Type-2	HapSe-3	-
612	PANAKALI::IRGC 47399-1	indica	Type-2	HapSe-3	-
650	SHONTH::IRGC 74717-1	indica	Type-2	HapSe-3	-
625	PURBIA (KALANSAR)::IRGC 59189-1	indica	Type-2	HapSe-3	-
674	UBA MURALI::IRGC 25928-1	indica	Type-2	HapSe-3	-
683	XI GU HONG::IRGC 74226-1	indica	Type-2	HapSe-3	-
684	XI NUO ZAO::IRGC 68279-1	indica	Type-2	HapSe-3	-
694	KAUKYAGYI::IRGC 33208-1	indica	Type-2	HapSe-3	-
721	GEETA::IRGC 74742-1	indica	Type-2	HapSe-3	-
767	AI KHAO PLE::IRGC 71012-1	indica	Type-2	HapSe-3	-
852	DUMSIKALAM::IRGC 58968-1	indica	Type-2	HapSe-3	-
912	KOMOL BHOG::IRGC 77266-1	indica	Type-2	HapSe-3	-
999	RAMJAWAIN::IRGC 74773-1	indica	Type-2	HapSe-3	-
571	LAL BAGDAR::IRGC 77272-1	indica	Type-2	HapSe-3	-
1436	KUMDIN::IRGC 74756-1	indica	Type-2	HapSe-3	-
1154	POONAGARI PERUMAL::IRGC 47408-1	indica	Type-2	HapSe-3	-
690	ZI GAN NAN GU::IRGC 70468-1	indica	Type-2	HapSe-3	-
19	CO 39::IRGC 51231-1	indica	Type-2	HapSe-3	-
25	DA 9::IRGC 5854-1	indica	Type-2	HapSe-3	-
30	FANDRAPOTSY::IRGC 10984-1	indica	Type-2	HapSe-3	-
56	MADAEL::IRGC 7722-1	indica	Type-2	HapSe-3	-
615	PAWHTUN::IRGC 33562-1	indica	Type-2	HapSe-3	-
505	GOPAL::IRGC 61953-1	indica	Type-2	HapSe-3	-
516	HONG MI DONG MAO ZHAN::IRGC 68078-1	indica	Type-2	HapSe-3	-
517	HONG ZUI ER::IRGC 72706-1	indica	Type-2	HapSe-3	-
518	HONG ZUI ZAO::IRGC 68090-1	indica	Type-2	HapSe-3	-
520	HUO SHAO TZU WU CHAN::IRGC 65097-1	indica	Type-2	HapSe-3	-
557	KHAO DAW TAI::IRGC 24108-1	indica	Type-2	HapSe-3	-
562	KIRIMURUNGA::IRGC 15585-1	indica	Type-2	HapSe-3	-
565	KUAN CHIN::IRGC 5589-1	indica	Type-2	HapSe-3	-
595	MOTTA SAMBA::IRGC 36489-1	indica	Type-2	HapSe-3	-
598	NAKABAWA::IRGC 70676-1	indica	Type-2	HapSe-3	-
643	SAN DU BAI MI HONG GU::IRGC 59849-1	indica	Type-2	HapSe-3	-
655	SOMIMADAMO::IRGC 69044-1	indica	Type-2	HapSe-3	-
1131	E KHA KEHA::IRGC 2764-1	indica	Type-2	HapSe-3	-
687	URYEE BOOTA::IRGC 74719-1	indica	Type-2	HapSe-3	-
HJX74	HuaJingXian 74	indica	Type-2	HapSe-3	(Li et al., 2021)
W1	Tetep	indica	Type-2	HapSe-3	-
W3	Zhong4188	indica	Type-2	HapSe-3	-
W14	Lianjian33	indica	Type-2	HapSe-3	-
692	AI JIAO XIAN::IRGC 72573-1	indica	Type-2	HapSe-5	-
689	ZAO SHOU 691-11::IRGC 70447-1	indica	Type-2	HapSe-10	-
700	XI GU ZAO::IRGC 72360-1	indica	Type-2	HapSe-10	-
576	LIEN CHAN SHA PU TSAN::IRGC 4541-1	indica	Type-2	HapSe-10	-
585	MAKALIOKA::IRGC 77864-1	indica	Type-2	HapSe-12	-
14	CHITRAJ (DA 23)::IRGC 6208-1	indica	Type-2	HapSe-12	-
66	PACHEHAI PERUMAL::IRGC 8188-1	indica	Type-2	HapSe-12	-
77	PTB 9::IRGC 6274-1	indica	Type-2	HapSe-12	-
608	NS (VRAC) 130::IRGC 68972-1	indica	Type-2	HapSe-12	-
628	RACE::IRGC 15706-1	indica	Type-2	HapSe-12	-
578	LOKU SAMBA::IRGC 31462-1	indica	Type-2	HapSe-12	-
1305	LOHAMBITRO 224::GERVEX 5144-C1	indica	Type-2	HapSe-12	-
1347	TSAKA::IRGC 64934-C1	indica	Type-2	HapSe-12	-
1349	TSIPALA FOTSY 1883::GERVEX 5387-C1	indica	Type-2	HapSe-12	-
1143	KAPUTU HOTA::IRGC 66516-1	indica	Type-2	HapSe-12	-
1147	LUMBINI::IRGC 11947-1	indica	Type-2	HapSe-12	-
484	DEVAREDDIRI::IRGC 40788-1	indica	Type-2	HapSe-12	-
632	RATHKANDIRAM::IRGC 36507-1	indica	Type-2	HapSe-12	-
86	TD 25::IRGC 9146-1	indica	Type-2	HapSe-12	-
633	RAY JAZAYKAYZ::IRGC 62181-1	indica	Type-2	HapSe-12	-
550	KARAYAL::IRGC 51001-1	indica	Type-2	HapSe-12	-
653	SOKOU MALSIRA::IRGC 77301-1	indica	Type-2	HapSe-12	-
671	TSIPALA MENA::IRGC 69977-1	indica	Type-2	HapSe-12	-
452	BENAMURI::IRGC 25840-1	indica	Type-2	HapSe-12	-
455	BHADOIA 303::IRGC 6588-1	indica	Type-2	HapSe-12	-
457	BIRANJ::IRGC 74733-1	indica	Type-2	HapSe-12	-
468	CHIADI NAKI::IRGC 52101-1	indica	Type-2	HapSe-12	-
469	CHIKON SHONI::IRGC 64771-1	indica	Type-2	HapSe-12	-
473	CHUNGUR BALI::IRGC 25855-1	indica	Type-2	HapSe-12	-
488	DHARIA BOALIA::IRGC 64774-1	indica	Type-2	HapSe-12	-
489	DHARIA::IRGC 64773-1	indica	Type-2	HapSe-12	-
500	FULKATI::IRGC 66783-1	indica	Type-2	HapSe-12	-
649	SHIRKATI::IRGC 14528-1	indica	Type-2	HapSe-12	-
651	SIMUL KHURI::IRGC 35154-1	indica	Type-2	HapSe-12	-
654	SOLOI::IRGC 37598-1	indica	Type-2	HapSe-12	-
659	SUFAID 246::IRGC 28303-1	indica	Type-2	HapSe-12	-
664	TAK SUFAID::IRGC 73127-1	indica	Type-2	HapSe-12	-
678	URYEE BOOTA::IRGC 74719-1	indica	Type-2	HapSe-12	-
701	SURJA MUKHI::IRGC 35166-1	indica	Type-2	HapSe-12	-
706	ARC 11559::IRGC 21477-1	indica	Type-2	HapSe-12	-
502	GARIA::IRGC 25854-1	indica	Type-2	HapSe-12	-
507	GUL MURALI::IRGC 66792-1	indica	Type-2	HapSe-12	-
515	HOLOI BASH (SOLOI BASH)::IRGC 64778-1	indica	Type-2	HapSe-12	-
523	IKRA::IRGC 77250-1	indica	Type-2	HapSe-12	-
556	KELEE::IRGC 66807-1	indica	Type-2	HapSe-12	-
583	MADHABSAIL 741::IRGC 29374-1	indica	Type-2	HapSe-12	-
591	MICOCHU::IRGC 25888-1	indica	Type-2	HapSe-12	-
593	MOSHIA BHADOI::IRGC 66817-1	indica	Type-2	HapSe-12	-
594	MOSHUR::IRGC 64789-1	indica	Type-2	HapSe-12	-
564	KOYRA::IRGC 77267-1	indica	Type-2	HapSe-12	-
6	AUS JOTA::IRGC 66767-1	indica	Type-2	HapSe-12	-
7	BARAN BORO::IRGC 27509-1	indica	Type-2	HapSe-12	-
24	DA 8::IRGC 6422-1	indica	Type-2	HapSe-12	-
46	JHONA 26::IRGC 27967-1	indica	Type-2	HapSe-12	-
84	TCHAMPA::IRGC 32362-1	indica	Type-2	HapSe-12	-
87	TEPI BORO::IRGC 27519-1	indica	Type-2	HapSe-12	-
414	AUS 196::IRGC 29016-1	indica	Type-2	HapSe-12	-
416	DHALA BHADOI::IRGC 66779-1	indica	Type-2	HapSe-12	-
423	29 A 2::IRGC 28364-1	indica	Type-2	HapSe-12	-
433	ARC 11755::IRGC 21618-1	indica	Type-2	HapSe-12	-
436	ARC 15340::IRGC 42019-1	indica	Type-2	HapSe-12	-
440	AUS 55::IRGC 28918-1	indica	Type-2	HapSe-12	-
443	BAILAM::IRGC 25835-1	indica	Type-2	HapSe-12	-
449	BAULAN::IRGC 64766-1	indica	Type-2	HapSe-12	-
450	BAWOI::IRGC 34737-1	indica	Type-2	HapSe-12	-
501	GADRA::IRGC 73098-1	indica	Type-2	HapSe-12	-
511	HARBHOONDI::IRGC 74744-1	indica	Type-2	HapSe-12	-
536	JAMBALI BUSSA::IRGC 73102-1	indica	Type-2	HapSe-12	-
539	JHUM BEGUNBICHI::IRGC 25867-1	indica	Type-2	HapSe-12	-
543	KAL SHONI::IRGC 64780-1	indica	Type-2	HapSe-12	-
546	KALO KUCHI::IRGC 66806-1	indica	Type-2	HapSe-12	-
547	KALU A 30::IRGC 49746-1	indica	Type-2	HapSe-12	-
551	KASAPUR::IRGC 74751-1	indica	Type-2	HapSe-12	-
555	KELE BARDHAN::IRGC 34983-1	indica	Type-2	HapSe-12	-
603	NCS 160::IRGC 51903-1	indica	Type-2	HapSe-12	-
607	NP 125::IRGC 32559-1	indica	Type-2	HapSe-12	-
613	PANKHIRAJ::IRGC 25911-1	indica	Type-2	HapSe-12	-
630	RAKHOIL::IRGC 64793-1	indica	Type-2	HapSe-12	-
640	SADA SOLAY::IRGC 73118-1	indica	Type-2	HapSe-12	-
645	SANTHI SUFAID 207::IRGC 28212-1	indica	Type-2	HapSe-12	-
682	WEDA HEENATI::IRGC 67661-1	indica	Type-2	HapSe-12	-
717	DULAR::IRGC 32561-1	indica	Type-2	HapSe-12	-
725	IC 27525::IRGC 53989-1	indica	Type-2	HapSe-12	-
726	JHUM SONALICHIKON::IRGC 25874-1	indica	Type-2	HapSe-12	-
740	SOKANA::IRGC 52763-1	indica	Type-2	HapSe-12	-
772	ANDIKULAN::IRGC 7738-1	indica	Type-2	HapSe-12	-
844	DEHULA::IRGC 74737-1	indica	Type-2	HapSe-12	-
851	DULAR::IRGC 636-1	indica	Type-2	HapSe-12	-
896	JUMA::IRGC 66800-1	indica	Type-2	HapSe-12	-
900	KARUTHA CHEENEDDI::IRGC 47381-1	indica	Type-2	HapSe-12	-
902	KHADASIYA 3 (STRAW)::IRGC 54072-1	indica	Type-2	HapSe-12	-
458	BOILAN::IRGC 49022-1	indica	Type-2	HapSe-15	-
N22	N22	indica	Type-2	HapSe-16	(Qin et al., 2021)
TM	TM	indica	Type-2	HapSe-13	(Qin et al., 2021)
G8	G8	indica	Type-2	HapSe-21	(Qin et al., 2021)
G46	G46	indica	Type-2	HapSe-26	(Qin et al., 2021)
9311	9311	indica	Type-1	HapSe-1	(Qin et al., 2021)
R498	R498	indica	Type-1	HapSe-1	(Qin et al., 2021)
R527	R527	indica	Type-1	HapSe-1	(Qin et al., 2021)
S548	S548	indica	Type-1	HapSe-1	(Qin et al., 2021)
Y58S	Y58S	indica	Type-1	HapSe-1	(Qin et al., 2021)
J4155	J4155	indica	Type-1	HapSe-1	(Qin et al., 2021)
CN1	CN1	indica	Type-1	HapSe-1	(Qin et al., 2021)
D62	D62	indica	Type-1	HapSe-1	(Qin et al., 2021)
DG	DG	indica	Type-1	HapSe-1	(Qin et al., 2021)
FS32	FS32	indica	Type-1	HapSe-1	(Qin et al., 2021)
Tumba	Tumba	indica	Type-1	HapSe-1	(Qin et al., 2021)
YX1	YX1	indica	Type-1	HapSe-1	(Qin et al., 2021)
G630	G630	indica	Type-1	HapSe-1	(Qin et al., 2021)
FH838	FH838	indica	Type-1	HapSe-1	(Qin et al., 2021)
E088	E088	O. rufipogon	absent	-	-
E098	E098	O. rufipogon	absent	-	-
E18-11	E18-11	O. rufipogon	absent	-	-
E18-12	E18-12	O. rufipogon	absent	-	-
E18-21	E18-21	O. rufipogon	absent	-	-
S1001	S1001	O. rufipogon	absent	-	-
S1008	S1008	O. rufipogon	absent	-	-
S1012	S1012	O. rufipogon	absent	-	-
S1017	S1017	O. rufipogon	absent	-	-
S1023	S1023	O. rufipogon	absent	-	-
S1044	S1044	O. rufipogon	absent	-	-
S1047	S1047	O. rufipogon	absent	-	-
S1050	S1050	O. rufipogon	absent	-	-
S1055	S1055	O. rufipogon	absent	-	-
S1059	S1059	O. rufipogon	absent	-	-
S1063	S1063	O. rufipogon	absent	-	-
S1065	S1065	O. rufipogon	absent	-	-
S1075	S1075	O. rufipogon	absent	-	-
S1079	S1079	O. rufipogon	absent	-	-
S1114	S1114	O. rufipogon	absent	-	-
S1152	S1152	O. rufipogon	absent	-	-
S1162	S1162	O. rufipogon	absent	-	-
S1182	S1182	O. rufipogon	absent	-	-
S1211	S1211	O. rufipogon	absent	-	-
S1216	S1216	O. rufipogon	absent	-	-
S1221	S1221	O. rufipogon	absent	-	-
S3001	S3001	O. rufipogon	absent	-	-
S3021	S3021	O. rufipogon	absent	-	-
S3030	S3030	O. rufipogon	absent	-	-
S3117	S3117	O. rufipogon	absent	-	-
S3120	S3120	O. rufipogon	absent	-	-
S3125	S3125	O. rufipogon	absent	-	-
S3228	S3228	O. rufipogon	absent	-	-
S3233	S3233	O. rufipogon	absent	-	-
S3238	S3238	O. rufipogon	absent	-	-
S4009	S4009	O. rufipogon	absent	-	-
S4015	S4015	O. rufipogon	absent	-	-
S4023	S4023	O. rufipogon	absent	-	-
S5001	S5001	O. rufipogon	absent	-	-
S5003	S5003	O. rufipogon	absent	-	-
S6086	S6086	O. rufipogon	absent	-	-
S6106	S6106	O. rufipogon	absent	-	-
S6116	S6116	O. rufipogon	absent	-	-
S7011	S7011	O. rufipogon	absent	-	-
S7021	S7021	O. rufipogon	absent	-	-
S7031	S7031	O. rufipogon	absent	-	-
S7582	S7582	O. rufipogon	absent	-	-
S7592	S7592	O. rufipogon	absent	-	-
S7602	S7602	O. rufipogon	absent	-	-
S8007	S8007	O. rufipogon	absent	-	-
S8017	S8017	O. rufipogon	absent	-	-
S8028	S8028	O. rufipogon	absent	-	-
S8039	S8039	O. rufipogon	absent	-	-
S8118	S8118	O. rufipogon	absent	-	-
S8130	S8130	O. rufipogon	absent	-	-
S02010	S02010	O. rufipogon	absent	-	-
S02039	S02039	O. rufipogon	absent	-	-
S02059	S02059	O. rufipogon	absent	-	-
S02079	S02079	O. rufipogon	absent	-	-
S02099	S02099	O. rufipogon	absent	-	-
S02138	S02138	O. rufipogon	absent	-	-
S02148	S02148	O. rufipogon	absent	-	-
S02158	S02158	O. rufipogon	absent	-	-
S02178	S02178	O. rufipogon	absent	-	-
S02198	S02198	O. rufipogon	absent	-	-
S03001	S03001	O. rufipogon	absent	-	-
GXW1	GXW1	O. rufipogon	absent	-	-
GXW8	GXW8	O. rufipogon	absent	-	-
GXW13	GXW13	O. rufipogon	absent	-	-
GXW19	GXW19	O. rufipogon	absent	-	-
GXW48	GXW48	O. rufipogon	absent	-	-
GXW54	GXW54	O. rufipogon	absent	-	-
GXW58	GXW58	O. rufipogon	absent	-	-
GXW66	GXW66	O. rufipogon	absent	-	-
GXW69	GXW69	O. rufipogon	absent	-	-
GXW76	GXW76	O. rufipogon	absent	-	-
GXW78	GXW78	O. rufipogon	absent	-	-
GXW87	GXW87	O. rufipogon	absent	-	-
GXW96	GXW96	O. rufipogon	absent	-	-
GXW108	GXW108	O. rufipogon	absent	-	-
GXW118	GXW118	O. rufipogon	absent	-	-
GXW132	GXW132	O. rufipogon	absent	-	-
GXW142	GXW142	O. rufipogon	absent	-	-
GXW151	GXW151	O. rufipogon	absent	-	-
GXW160	GXW160	O. rufipogon	absent	-	-
GXW166	GXW166	O. rufipogon	absent	-	-
GXW176	GXW176	O. rufipogon	absent	-	-
GXW189	GXW189	O. rufipogon	absent	-	-
GXW208	GXW208	O. rufipogon	absent	-	-
GXW210	GXW210	O. rufipogon	absent	-	-
GXW211	GXW211	O. rufipogon	absent	-	-
GXW216	GXW216	O. rufipogon	absent	-	-
GXW232	GXW232	O. rufipogon	absent	-	-
GXW237	GXW237	O. rufipogon	absent	-	-
GXW245	GXW245	O. rufipogon	absent	-	-
GXW253	GXW253	O. rufipogon	absent	-	-
GXW271	GXW271	O. rufipogon	absent	-	-
GXW312	GXW312	O. rufipogon	absent	-	-
GXW316	GXW316	O. rufipogon	absent	-	-
GXW318	GXW318	O. rufipogon	absent	-	-
GXW320	GXW320	O. rufipogon	absent	-	-
GXW333	GXW333	O. rufipogon	absent	-	-
GXW336	GXW336	O. rufipogon	absent	-	-
GXW341	GXW341	O. rufipogon	absent	-	-
GXW347	GXW347	O. rufipogon	absent	-	-
GXW351	GXW351	O. rufipogon	absent	-	-
YNW1	YNW1	O. rufipogon	absent	-	-
YNW2	YNW2	O. rufipogon	absent	-	-
YNW4	YNW4	O. rufipogon	absent	-	-
YNW10	YNW10	O. rufipogon	absent	-	-
YNW11	YNW11	O. rufipogon	absent	-	-
YNW12	YNW12	O. rufipogon	absent	-	-
YNW18	YNW18	O. rufipogon	absent	-	-
Ruf1	Rufipogon1	O. rufipogon	absent	-	-
Ruf6	Rufipogon6	O. rufipogon	absent	-	-
Ruf9	Rufipogon9	O. rufipogon	absent	-	-
Ruf10	Rufipogon10	O. rufipogon	absent	-	-
Ruf15	Rufipogon15	O. rufipogon	absent	-	-
Ruf18	Rufipogon18	O. rufipogon	absent	-	-
Ruf19	Rufipogon19	O. rufipogon	absent	-	-
Ruf20	Rufipogon20	O. rufipogon	absent	-	-
Ruf21	Rufipogon21	O. rufipogon	absent	-	-
Ruf22	Rufipogon22	O. rufipogon	absent	-	-
Ruf27	Rufipogon27	O. rufipogon	absent	-	-
Ruf28	Rufipogon28	O. rufipogon	absent	-	-
Ruf29	Rufipogon29	O. rufipogon	absent	-	-
Ruf30	Rufipogon30	O. rufipogon	absent	-	-
Ruf31	Rufipogon31	O. rufipogon	absent	-	-
Ruf32	Rufipogon32	O. rufipogon	absent	-	-
Ruf33	Rufipogon33	O. rufipogon	absent	-	-
Ruf47	Rufipogon47	O. rufipogon	absent	-	-
Ruf49	Rufipogon49	O. rufipogon	absent	-	-
Ruf53	Rufipogon53	O. rufipogon	absent	-	-
Ruf61	Rufipogon61	O. rufipogon	absent	-	-
Ruf67	Rufipogonf67	O. rufipogon	absent	-	-
Ruf73	Rufipogon73	O. rufipogon	absent	-	-
Ruf74	Rufipogon74	O. rufipogon	absent	-	-
Ruf75	Rufipogon75	O. rufipogon	absent	-	-
Ruf77	Rufipogon77	O. rufipogon	absent	-	-
Ruf82	Rufipogon82	O. rufipogon	absent	-	-
Ruf85	Rufipogon85	O. rufipogon	absent	-	-
Ruf90	Rufipogon90	O. rufipogon	absent	-	-
Ruf92	Rufipogon92	O. rufipogon	absent	-	-
Ruf97	Rufipogon97	O. rufipogon	absent	-	-
Ruf100	Rufipogon100	O. rufipogon	absent	-	-
Ruf101	Rufipogon101	O. rufipogon	absent	-	-
Ruf102	Rufipogon102	O. rufipogon	absent	-	-
Ruf105	Rufipogon105	O. rufipogon	absent	-	-
QHW66	QHW66	O. rufipogon	absent	-	-
QHW25	QHW25	O. rufipogon	absent	-	-
QHW68	QHW68	O. rufipogon	absent	-	-
QHW71	QHW71	O. rufipogon	absent	-	-
ZCW76	ZCW76	O. rufipogon	absent	-	-
ZCW77	ZCW77	O. rufipogon	absent	-	-
ZCW78	ZCW78	O. rufipogon	absent	-	-
ZCW90	ZCW90	O. rufipogon	absent	-	-
ZCW95	ZCW95	O. rufipogon	absent	-	-
ZCW97	ZCW97	O. rufipogon	absent	-	-
ZCW112	ZCW112	O. rufipogon	absent	-	-
ZCW121	ZCW121	O. rufipogon	absent	-	-
ZCW130	ZCW130	O. rufipogon	absent	-	-
ZCW132	ZCW132	O. rufipogon	absent	-	-
CXR-2	CXR-2	O. rufipogon	absent	-	-
CXR-4	CXR-4	O. rufipogon	absent	-	-
BLW-7	BLW-7	O. rufipogon	absent	-	-
BLW-7	BLW-7	O. rufipogon	absent	-	-
BLW-10	BLW-10	O. rufipogon	absent	-	-
BLW-34	BLW-34	O. rufipogon	absent	-	-
BLW-39	BLW-39	O. rufipogon	absent	-	-
BLW-40	BLW-40	O. rufipogon	absent	-	-
BLW-50	BLW-50	O. rufipogon	absent	-	-
ZCW-60	ZCW-60	O. rufipogon	absent	-	-
ZCW-49	ZCW-49	O. rufipogon	absent	-	-
ZCW-42	ZCW-42	O. rufipogon	absent	-	-
ZCW-25	ZCW-25	O. rufipogon	absent	-	-
ZCW-23	ZCW-23	O. rufipogon	absent	-	-
ZCW-12	ZCW-12	O. rufipogon	absent	-	-
ZCW-1	ZCW-1	O. rufipogon	absent	-	-
FGW-92	FGW-92	O. rufipogon	absent	-	-
FGW-61	FGW-61	O. rufipogon	absent	-	-
FGW-59	FGW-59	O. rufipogon	absent	-	-
FGW-13	FGW-13	O. rufipogon	absent	-	-
FGW-12	FGW-12	O. rufipogon	absent	-	-
GZW-186	GZW-186	O. rufipogon	absent	-	-
GZW-183	GZW-183	O. rufipogon	absent	-	-
GZW-180	GZW-180	O. rufipogon	absent	-	-
GZW-179	GZW-179	O. rufipogon	absent	-	-
GZW-178	GZW-178	O. rufipogon	absent	-	-
GZW-144	GZW-144	O. rufipogon	absent	-	-
GZW-135	GZW-135	O. rufipogon	absent	-	-
GZW-133	GZW-133	O. rufipogon	absent	-	-
GZW-128	GZW-128	O. rufipogon	absent	-	-
GZW-111	GZW-111	O. rufipogon	absent	-	-
GZW-98	GZW-98	O. rufipogon	absent	-	-
GZW-90	GZW-90	O. rufipogon	absent	-	-
GZW-89	GZW-89	O. rufipogon	absent	-	-
GZW-67	GZW-67	O. rufipogon	absent	-	-
GZW-27	GZW-27	O. rufipogon	absent	-	-
GZW-12	GZW-12	O. rufipogon	absent	-	-
GZW-3	GZW-3	O. rufipogon	absent	-	-
GZW-1	GZW-1	O. rufipogon	absent	-	-
ZCW-66	ZCW-66	O. rufipogon	absent	-	-
ZCW-68	ZCW-68	O. rufipogon	absent	-	-
HLW-3	HLW-3	O. rufipogon	absent	-	-
HLW-5	HLW-5	O. rufipogon	absent	-	-
HLW-6	HLW-6	O. rufipogon	absent	-	-
HLW-28	HLW-28	O. rufipogon	absent	-	-
HLW-60	HLW-60	O. rufipogon	absent	-	-
HLW-66	HLW-66	O. rufipogon	absent	-	-
HLW-95	HLW-95	O. rufipogon	absent	-	-
HLW-99	HLW-99	O. rufipogon	absent	-	-
GLU-33	GLU-33	O. rufipogon	absent	-	-
GLU-95	GLU-95	O. rufipogon	absent	-	-
DXW-2	DXW-2	O. rufipogon	absent	-	-
DXW-4	DXW-4	O. rufipogon	absent	-	-
DXW-26	DXW-26	O. rufipogon	absent	-	-
DXW-27	DXW-27	O. rufipogon	absent	-	-
DXW-28	DXW-28	O. rufipogon	absent	-	-
DXW-38	DXW-38	O. rufipogon	absent	-	-
DXW-41	DXW-41	O. rufipogon	absent	-	-
DXW-55	DXW-55	O. rufipogon	absent	-	-
DXW-56	DXW-56	O. rufipogon	absent	-	-
DXW-76	DXW-76	O. rufipogon	absent	-	-
DXW-80	DXW-80	O. rufipogon	absent	-	-
DXW-81	DXW-81	O. rufipogon	absent	-	-
DXW-86	DXW-86	O. rufipogon	absent	-	-
DXW-95	DXW-95	O. rufipogon	absent	-	-
DXW-102	DXW-102	O. rufipogon	absent	-	-
DXW-103	DXW-103	O. rufipogon	absent	-	-
DXW-105	DXW-105	O. rufipogon	absent	-	-
DXW-113	DXW-113	O. rufipogon	absent	-	-
SXW-4	SXW-4	O. rufipogon	absent	-	-
SXW-16	SXW-16	O. rufipogon	absent	-	-
SXW-37	SXW-37	O. rufipogon	absent	-	-
SXW-62	SXW-62	O. rufipogon	absent	-	-
YNW3	YNW3	O. rufipogon	Type-3	HapSe-27	-
YNW5	YNW5	O. rufipogon	Type-3	HapSe-27	-
YNW8	YNW8	O. rufipogon	Type-3	HapSe-27	-
YNW9	YNW9	O. rufipogon	Type-3	HapSe-27	-
YNW14	YNW14	O. rufipogon	Type-3	HapSe-27	-
YNW15	YNW15	O. rufipogon	Type-3	HapSe-27	-
YNW17	YNW17	O. rufipogon	Type-3	HapSe-27	-
YNW19	YNW19	O. rufipogon	Type-3	HapSe-27	-
YNW20	YNW20	O. rufipogon	Type-3	HapSe-27	-
S1110	S1110	O. rufipogon	Type-2	HapSe-17	-
S7612	S7612	O. rufipogon	Type-2	HapSe-18	-
Ruf13	Rufipogon13	O. rufipogon	Type-2	HapSe-18	-
Ruf14	Rufipogon14	O. rufipogon	Type-2	HapSe-18	-
Ruf91	Rufipogon91	O. rufipogon	Type-2	HapSe-22	-
Ruf4	Rufipogon4	O. rufipogon	Type-2	HapSe-19	-
Ruf2	Rufipogon2	O. rufipogon	Type-2	HapSe-19	-
Ruf81	Rufipogon81	O. rufipogon	Type-2	HapSe-19	-
Ruf43	Rufipogon43	O. rufipogon	Type-2	HapSe-19	-
E099	E099	O. rufipogon	Type-2	HapSe-20	-
E18-6	E18-6	O. rufipogon	Type-1	HapSe-1	-
E18-8	E18-8	O. rufipogon	Type-1	HapSe-1	-
Ruf26	Ruf26	O. rufipogon	Type-1	HapSe-1	-
Ruf44	Rufipogon44	O. rufipogon	Type-1	HapSe-1	-
Ruf65	Rufipogon65	O. rufipogon	Type-1	HapSe-1	-
GXW25	GXW25	O. rufipogon	Type-1	HapSe-1	-
GXW36	GXW36	O. rufipogon	Type-1	HapSe-1	-
GXW219	GXW219	O. rufipogon	Type-1	HapSe-1	-
GXW278	GXW278	O. rufipogon	Type-1	HapSe-1	-
S3114	S3114	O. rufipogon	Type-1	HapSe-1	-
S7001	S7001	O. rufipogon	Type-1	HapSe-1	-
S03099	S03099	O. rufipogon	Type-1	HapSe-1	-
GXW42	GXW42	O. rufipogon	Type-1	HapSe-1	-
ZCW107	ZCW107	O. rufipogon	Type-1	HapSe-1	-
FGW73	FGW73	O. rufipogon	Type-1	HapSe-1	-
BLW15	BLW15	O. rufipogon	Type-1	HapSe-1	-
BLW36	BLW36	O. rufipogon	Type-1	HapSe-1	-
CXR3	CXR3	O. rufipogon	Type-1	HapSe-1	-
S1036	S1036	O. rufipogon	Type-1	HapSe-1	-
E18-13	E18-13	O. rufipogon	Type-3	HapSe-29	-
E18-22	E18-22	O. rufipogon	Type-2	HapSe-3	-
Ruf8	Rufipogon8	O. rufipogon	Type-2	HapSe-3	-
Ruf35	Rufipogon35	O. rufipogon	Type-2	HapSe-3	-
GXW280	GXW280	O. rufipogon	Type-2	HapSe-3	-
GXW284	GXW284	O. rufipogon	Type-2	HapSe-3	-
S03079	S03079	O. rufipogon	Type-2	HapSe-3	-
S3011	S3011	O. rufipogon	Type-2	HapSe-3	-
S3241	S3241	O. rufipogon	Type-2	HapSe-3	-
S4027	S4027	O. rufipogon	Type-2	HapSe-3	-
S5004	S5004	O. rufipogon	Type-2	HapSe-3	-
S6096	S6096	O. rufipogon	Type-2	HapSe-3	-
S8110	S8110	O. rufipogon	Type-2	HapSe-3	-
S8126	S8126	O. rufipogon	Type-2	HapSe-3	-
S1004	S1004	O. rufipogon	Type-2	HapSe-3	-
S1067	S1067	O. rufipogon	Type-2	HapSe-3	-
S1125	S1125	O. rufipogon	Type-2	HapSe-3	-
YNW6	YNW6	O. rufipogon	Type-2	HapSe-3	-
YNW7	YNW7	O. rufipogon	Type-2	HapSe-3	-
YNW13	YNW13	O. rufipogon	Type-2	HapSe-3	-
HLW30	HLW30	O. rufipogon	Type-2	HapSe-3	-
HLW39	HLW39	O. rufipogon	Type-2	HapSe-3	-
HLW67	HLW67	O. rufipogon	Type-2	HapSe-3	-
HLW82	HLW82	O. rufipogon	Type-2	HapSe-3	-
QHW19	QHW19	O. rufipogon	Type-2	HapSe-3	-
QHW61	QHW61	O. rufipogon	Type-2	HapSe-3	-
QHW64	QHW64	O. rufipogon	Type-2	HapSe-3	-
QHW67	QHW67	O. rufipogon	Type-2	HapSe-3	-
ZCW58	ZCW58	O. rufipogon	Type-2	HapSe-3	-
SXW44	SXW44	O. rufipogon	Type-2	HapSe-3	-
SXW45	SXW45	O. rufipogon	Type-2	HapSe-3	-
BLW67	BLW67	O. rufipogon	Type-2	HapSe-3	-
DXW120	DXW120	O. rufipogon	Type-2	HapSe-3	-
GZW115	GZW115	O. rufipogon	Type-2	HapSe-3	-
ZCW4	ZCW4	O. rufipogon	Type-2	HapSe-3	-
ZCW143	ZCW143	O. rufipogon	Type-2	HapSe-3	-
SXW15	SXW15	O. rufipogon	Type-2	HapSe-3	-
SXW27	SXW27	O. rufipogon	Type-2	HapSe-3	-
SXW60	SXW60	O. rufipogon	Type-2	HapSe-3	-
Ruf89	Rufipogon89	O. rufipogon	Type-2	HapSe-3	-
GXW200	GXW200	O. rufipogon	Type-2	HapSe-6	-
Ruf7	Rufipogon7	O. rufipogon	Type-2	HapSe-7	-
Ruf69	Rufipogon69	O. rufipogon	Type-2	HapSe-8	-
Ruf23	Rufipogon23	O. rufipogon	Type-2	HapSe-23	-
S1072	S1072	O. rufipogon	Type-2	HapSe-9	-
S1206	S1206	O. rufipogon	Type-2	HapSe-9	-
GXW130	GXW130	O. rufipogon	Type-2	HapSe-10	-
GXW262	GXW262	O. rufipogon	Type-2	HapSe-10	-
S03089	S03089	O. rufipogon	Type-2	HapSe-10	-
S03058	S03058	O. rufipogon	Type-2	HapSe-10	-
DXW22	DXW22	O. rufipogon	Type-2	HapSe-10	-
GZW190	GZW190	O. rufipogon	Type-2	HapSe-10	-
QHW62	QHW62	O. rufipogon	Type-2	HapSe-10	-
GZW47	GZW47	O. rufipogon	Type-2	HapSe-10	-
GZW103	GZW103	O. rufipogon	Type-2	HapSe-10	-
GZW143	GZW143	O. rufipogon	Type-2	HapSe-10	-
Ruf57	Rufipogon57	O. rufipogon	Type-2	HapSe-10	-
Ruf50	Rufipogon50	O. rufipogon	Type-2	HapSe-14	-
Ruf12	Rufipogon12	O. rufipogon	Type-2	HapSe-12	-
Ruf37	Rufipogon37	O. rufipogon	Type-2	HapSe-12	-
Ruf42	Rufipogon42	O. rufipogon	Type-2	HapSe-12	-
Ruf51	Rufipogon51	O. rufipogon	Type-2	HapSe-12	-
Ruf93	Rufipogon93	O. rufipogon	Type-2	HapSe-12	-
Ruf94	Rufipogon94	O. rufipogon	Type-2	HapSe-12	-
Ruf95	Rufipogon95	O. rufipogon	Type-2	HapSe-12	-
Ruf3	Rufipogon3	O. rufipogon	Type-2	HapSe-12	-
Ruf11	Rufipogon11	O. rufipogon	Type-2	HapSe-12	-
Ruf48	Rufipogon48	O. rufipogon	Type-2	HapSe-12	-
Ruf103	Rufipogon103	O. rufipogon	Type-2	HapSe-13	-
E14-1	E14-1	O. nivara	absent	-	-
E14-3	E14-3	O. nivara	absent	-	-
E14-10	E14-10	O. nivara	absent	-	-
E14-24	E14-24	O. nivara	absent	-	-
E14-25	E14-25	O. nivara	absent	-	-
E14-27	E14-27	O. nivara	absent	-	-
E14-28	E14-28	O. nivara	absent	-	-
Niv1	Nivara1	O. nivara	absent	-	-
Niv2	Nivara2	O. nivara	absent	-	-
Niv3	Nivara3	O. nivara	absent	-	-
Niv4	Nivara4	O. nivara	absent	-	-
Niv5	Nivara5	O. nivara	absent	-	-
Niv6	Nivara6	O. nivara	absent	-	-
Niv11	Nivara11	O. nivara	absent	-	-
Niv12	Nivara12	O. nivara	absent	-	-
Niv13	Nivara13	O. nivara	absent	-	-
Niv14	Nivara14	O. nivara	absent	-	-
Niv15	Nivara15	O. nivara	absent	-	-
Niv16	Nivara16	O. nivara	absent	-	-
Niv17	Nivara17	O. nivara	absent	-	-
Niv18	Nivara18	O. nivara	absent	-	-
Niv19	Nivara19	O. nivara	absent	-	-
Niv20	Nivara20	O. nivara	absent	-	-
Niv22	Nivara22	O. nivara	absent	-	-
Niv23	Nivara23	O. nivara	absent	-	-
Niv24	Nivara24	O. nivara	absent	-	-
Niv27	Nivara27	O. nivara	absent	-	-
Niv28	Nivara28	O. nivara	absent	-	-
Niv29	Nivara29	O. nivara	absent	-	-
Niv30	Nivara30	O. nivara	absent	-	-
Niv31	Nivara31	O. nivara	absent	-	-
Niv34	Nivara34	O. nivara	absent	-	-
Niv35	Nivara35	O. nivara	absent	-	-
Niv36	Nivara36	O. nivara	absent	-	-
E14-12	E14-12	O. nivara	Type-1	HapSe-1	-
Niv21	Nivara21	O. nivara	Type-3	HapSe-30	-
Niv33	Nivara33	O. nivara	Type-3	HapSe-30	-
Niv32	Nivara32	O. nivara	Type-3	HapSe-30	-
E14-6	E14-6	O. nivara	Type-2	HapSe-3	-
E14-23	E14-23	O. nivara	Type-2	HapSe-3	-
Niv8	Nivara8	O. nivara	Type-2	HapSe-23	-
Niv7	Nivara7	O. nivara	Type-2	HapSe-25	-
E14-4	E14-4	O. nivara	Type-2	HapSe-12	-
Niv26	Nivara26	O. nivara	Type-2	HapSe-12	-
op54	op54	O. glaberrima	Type-4	HapSe-34	-
op68	op68	O. glaberrima	Type-4	HapSe-35	-
op103	op103	O. glaberrima	Type-4	HapSe-32	-
op108	op108	O. glaberrima	Type-4	HapSe-32	-
op109	op109	O. glaberrima	Type-4	HapSe-32	-
op30	op30	O. glaberrima	Type-4	HapSe-32	-
CG14	CG14	O. glaberrima	Type-4	HapSe-32	(Qin et al., 2021)
C801	C801	O. barthii	Type-4	HapSe-31	-
C925	C925	O. barthii	Type-4	HapSe-32	-
C582	C582	O. barthii	Type-4	HapSe-33	-
C623	C623	O. barthii	Type-4	HapSe-33	-
E12-3	E12-3	O. meridionalis	Type-5	HapSe-36	-
E12-5	E12-5	O. meridionalis	Type-5	HapSe-36	-
E12-6	E12-6	O. meridionalis	Type-5	HapSe-36	-
E12-2	E12-2	O. meridionalis	Type-5	HapSe-36	-
E12-10	E12-10	O. meridionalis	Type-5	HapSe-37	-
E11-1	E11-1	O. longistaminata	absent	-	-
E11-2	E11-2	O. longistaminata	absent	-	-
E11-3	E11-3	O. longistaminata	absent	-	-
E11-4	E11-4	O. longistaminata	absent	-	-
E11-5	E11-5	O. longistaminata	absent	-	-
E11-7	E11-7	O. longistaminata	absent	-	-
E11-8	E11-8	O. longistaminata	absent	-	-
E11-9	E11-9	O. longistaminata	absent	-	-
E11-10	E11-10	O. longistaminata	absent	-	-
E11-11	E11-11	O. longistaminata	absent	-	-
Lon2	Lon2	O. longistaminata	absent	-	-
Lon3	Lon3	O. longistaminata	absent	-	-
Lon7	Lon7	O. longistaminata	absent	-	-
Lon10	Lon10	O. longistaminata	absent	-	-
Lon11	Lon11	O. longistaminata	absent	-	-
Lon13	Lon13	O. longistaminata	absent	-	-
Lon17	Lon17	O. longistaminata	absent	-	-
Lon18	Lon18	O. longistaminata	absent	-	-
Lon19	Lon19	O. longistaminata	absent	-	-
Lon21	Lon21	O. longistaminata	absent	-	-
Lon25	Lon25	O. longistaminata	absent	-	-
Lon26	Lon26	O. longistaminata	absent	-	-
Lon34	Lon34	O. longistaminata	absent	-	-
Lon35	Lon35	O. longistaminata	absent	-	-
Lon36	Lon36	O. longistaminata	absent	-	-
Lon40	Lon40	O. longistaminata	absent	-	-
Lon41	Lon41	O. longistaminata	absent	-	-
Lon42	Lon42	O. longistaminata	absent	-	-
E8-2	E8-2	O. glumaepatula	absent	-	-
E8-3	E8-3	O. glumaepatula	absent	-	-
E8-5	E8-5	O. glumaepatula	absent	-	-
E8-13	E8-13	O. glumaepatula	absent	-	-
Glu1	Glu1	O. glumaepatula	absent	-	-
Glu2	Glu2	O. glumaepatula	absent	-	-
Glu3	Glu3	O. glumaepatula	absent	-	-
Glu4	Glu4	O. glumaepatula	absent	-	-
Glu6	Glu6	O. glumaepatula	absent	-	-
Glu8	Glu8	O. glumaepatula	absent	-	-
Glu9	Glu9	O. glumaepatula	absent	-	-
Glu10	Glu10	O. glumaepatula	absent	-	-
Glu11	Glu11	O. glumaepatula	absent	-	-
Glu12	Glu12	O. glumaepatula	absent	-	-
Glu15	Glu15	O. glumaepatula	absent	-	-
Glu16	Glu16	O. glumaepatula	absent	-	-
E16-5	E16-5	O. punctata	absent	-	-
E16-13	E16-13	O. punctata	absent	-	-
E16-21	E16-21	O. punctata	absent	-	-
E16-23	E16-23	O. punctata	absent	-	-
E22-1	E22-1	O. eichingeri	absent	-	-
E22-3	E22-3	O. eichingeri	absent	-	-
Off1952	Off1952	O. officinalis	absent	-	-
Off2168	Off2168	O. officinalis	absent	-	-
Off2252	Off2252	O. officinalis	absent	-	-
E2-5-4	E2-5-4	O. australiensis	absent	-	-
E2-6	E2-6	O. australiensis	absent	-	-
E2-7	E2-7	O. australiensis	absent	-	-
E4-4	E4-4	O. brachyantha	absent	-	-
E4-5	E4-5	O. brachyantha	absent	-	-
M85	M85	O. meyeriana	absent	-	-
M86	M86	O. meyeriana	absent	-	-
M87	M87	O. meyeriana	absent	-	-
Note: 19 modern indica varieties and 40 modern japonica varieties with publicly available high-quality genome sequences are highlighted in bold.
