# Supplementary material for: Two complementary genes in a presence-absence variation contribute to indica-japonica reproductive isolation in rice
Source: Nat Commun. 2023 Jul 28;14:4531. doi: 10.1038/s41467-023-40189-x (PMC10382596; doi:10.1038/s41467-023-40189-x)
Supplement: Supplementary file 10 — Source Data [file 41467_2023_40189_MOESM10_ESM.xlsx]

## Sheet: Fig. 1d
Fig. 1d
Pollen fertility (%)	Sample 1	Sample 2	Sample 3	Sample 4	Sample 5	Sample 6	Sample 7	Sample 8	Sample 9	Sample 10
T65	97.81	97.66	96.99	97.51	98.14	98.19	98.35	97.45	98.17	98.17
T65/E9	47.94	47.47	48.57	48.24	54.5	51.6	52.33	51.09	48.6	48.6
E9	94.68	95.15	95.98	93.85	97.07	94.33	96.14	93.46	97.27	95.15

## Sheet: Fig. 1e
Fig. 1e
Spikelet fertility (%)	Sample 1	Sample 2	Sample 3	Sample 4	Sample 5	Sample 6	Sample 7	Sample 8	Sample 9	Sample 10	Sample 11	Sample 12	Sample 13	Sample 14	Sample 15	Sample 16	Sample 17	Sample 18	Sample 19	Sample 20
T65	91.358	88.8889	88.7417	88.7097	88.4892	88.3871	88.1356	88.0503	87.5	86.7647	86.3095	85.9649	85.5263	84.9057	84.456	83.7079	82.4561	82.3204	81.9355	81.7518
T65/E9	86.5385	86.1539	86.014	85.9756	85.9259	85.4839	85.1852	84.7826	84.375	83.7349	83.5616	83.2168	81.8182	81.3793	81.0811	80.5085	80.3738	80.1205	79.2	78.8235
E9	91.4474	91.0828	90.604	90.411	90.0709	89.0411	88.4848	88.3212	87.6289	87.4126	87.395	86.2745	85.9259	85.7143	83.1933	82.4468	81.0811	80	79.5181	78.6585

## Sheet: Fig. 3b
Fig. 3b
Pollen fertility (%)	Sample 1	Sample 2	Sample 3	Sample 4	Sample 5	Sample 6	Sample 7	Sample 8	Sample 9	Sample 10
E9/T65	45.3552	43.2858	47.6923	54.918	47.8873	43.3333	46.5753	45.946	47.4684	51.0638
orf3-1/T65	97.973	97.0238	95.5056	96.5909	94.5055	95.098	98.9247	97.3684	97.6191	95.5556
orf3-2/T65	97.4748	95.3216	96.4706	97.7401	98.3333	96.2085	98.5	97.2789	98	97.3333
orf3-3/T65	96.3636	99.2064	95.8549	98.374	96.732	96.5909	98.5507	98.0769	96.7742	97.4026

## Sheet: Fig. 4b
Fig. 4b
	Pollen fertility (%)	Sample 1	Sample 2	Sample 3	Sample 4	Sample 5	Sample 6
T/E; ORF4/-	ORF4CTL-1	81.91	74.13	70.21	74.78	73.08	80.25
	ORF4CTL-2	76.35	72.16	72.75	73.03	72.64	79.35
T/E; -/-	ORF4CTL-1	42.81	50.16	52.96	45.58	51.63	42.74
	ORF4CTL-2	49.11	43.74	48.83	45.77	47.17	49.56

## Sheet: Fig. 4c
Fig. 4c
	Expression (ORF4/UBQ5)	Experiment 1	Experiment 2	Experiment 3
T/E; ORF4/-	ORF4CTL-1	0.415555	0.542474	0.459321
	ORF4CTL-2	0.375096	0.343878	0.447606
T/E; -/-	ORF4CTL-1	0.0624563	0.0513496	0.07075
	ORF4CTL-2	0.084182	0.0767744	0.0689407

## Sheet: Fig. 4e
Fig. 4e
Pollen fertility (%)	Sample 1	Sample 2	Sample 3	Sample 4	Sample 5	Sample 6	Sample 7	Sample 8	Sample 9	Sample 10
T/T; ORF4/ORF4	96.7742	98.3784	99.4565	99.3056	96.2567	91.6667	97.1264	98.7654	96.3542	92.9577
T/E; -/-	52.0124	51.0909	49.5614	48.2759	61.4108	48.9451	52.3962	56.446	57.1429	61.9835
T/E; ORF4/-	76.9053	76.4045	77.1889	75.6098	78.3505	77.8947	80.5353	76.2887	83.427	79.7297
T/E; ORF4/ORF4	99.3243	99.5122	94.9843	96.4706	95.0276	92.7835	98.893	97.9508	92.8854	96.7871
E/E; -/-	94.2308	97.8632	99.1416	97.0213	96.1806	97.1429	94.9791	94.6602	96.875	97.8022
E/E; ORF4/-	98.5222	97.2527	97.6048	96.2963	93.8272	96.124	98.8764	99.5516	98.0488	98.5149
E/E; ORF4/ORF4	96.3504	97.8261	99.505	97.093	99.0521	98.1651	99.1342	97.8261	98.2063	98.7421

## Sheet: Supplementary Fig. 2j
Supplementary Fig. 2j
Anther length (cm)	Sample 1	Sample 2	Sample 3	Sample 4	Sample 5	Sample 6	Sample 7	Sample 8	Sample 9	Sample 10	Sample 11	Sample 12	Sample 13	Sample 14	Sample 15	Sample 16	Sample 17	Sample 18	Sample 19	Sample 20	Sample 21	Sample 22	Sample 23	Sample 24	Sample 25	Sample 26	Sample 27	Sample 28	Sample 29	Sample 30	Sample 31	Sample 32	Sample 33	Sample 34	Sample 35	Sample 36	Sample 37	Sample 38	Sample 39	Sample 40	Sample 41	Sample 42	Sample 43	Sample 44	Sample 45	Sample 46	Sample 47	Sample 48	Sample 49
T65	2.24018	2.40783	2.43421	2.54397	2.40592	2.50885	2.31655	2.16891	2.41061	2.32536	2.38481	2.36202	2.31119	2.21229	2.25527	2.39604	2.46443	2.49032	2.39896	2.42163	2.39409	2.3794	2.29295	2.34321	2.36154	2.40452	2.48422	2.51235	2.39986	2.45069	2.30695	2.44085	2.52629	2.49688	2.44082	2.39048	2.37772	2.33413	2.38331	2.33028	2.38445	2.29692	2.476	2.35541	2.38691	2.45589	2.36799	2.27647	2.45259
T65/E9	2.26934	2.36227	2.30104	1.9559	2.28386	2.38718	2.38653	2.16939	2.16461	2.02919	2.1243	2.09921	2.0786	2.37682	2.08507	2.17169	2.34746	2.20307	2.10629	2.25321	1.96039	2.18628	2.22801	2.22754	2.19735	2.12914	2.08076	2.28342	2.18536	2.25391	2.26502	2.28902	2.08792	2.23719	2.36105	2.25327	2.10818	2.25304	2.26118	2.23627	2.20898	2.33586	2.08964	2.06375	2.26568	2.20997	2.22321	2.07038	2.15612
E9	2.2224	2.09702	2.16476	1.93792	2.01105	1.97057	1.70598	2.19018	2.07131	2.26458	2.33019	2.14523	2.01464	2.19115	2.07254	2.08099	2.15374	2.18334	2.20001	2.1436	2.26747	2.11336	2.08543	2.21658	2.17605	2.31051	2.15023	2.11945	2.30947	2.18565	2.23159	2.05399	2.18407	2.08161	2.15152	2.22411	2.35976	2.16418	2.12644	2.09316	2.14633	2.08472	2.13622	2.26721	2.07723	2.22506	2.11577	1.92581	1.70197
[truncated: 51 more columns]

## Sheet: Supplementary Fig. 2k
Supplementary Fig. 2k
Anther width (cm)	Sample 1	Sample 2	Sample 3	Sample 4	Sample 5	Sample 6	Sample 7	Sample 8	Sample 9	Sample 10	Sample 11	Sample 12	Sample 13	Sample 14	Sample 15	Sample 16	Sample 17	Sample 18	Sample 19	Sample 20	Sample 21	Sample 22	Sample 23	Sample 24	Sample 25	Sample 26	Sample 27	Sample 28	Sample 29	Sample 30	Sample 31	Sample 32	Sample 33	Sample 34	Sample 35	Sample 36	Sample 37	Sample 38	Sample 39	Sample 40	Sample 41	Sample 42	Sample 43	Sample 44	Sample 45	Sample 46	Sample 47	Sample 48	Sample 49
T65	0.416609	0.460761	0.416089	0.463524	0.485239	0.48702	0.406033	0.467152	0.386145	0.412957	0.445235	0.412117	0.402554	0.452754	0.469647	0.426161	0.450069	0.439166	0.503623	0.4098	0.386985	0.456182	0.450069	0.418164	0.478412	0.508365	0.462264	0.42839	0.473878	0.472743	0.455271	0.436875	0.471551	0.430205	0.450033	0.463705	0.479475	0.449684	0.484828	0.4613	0.484277	0.474457	0.453136	0.430398	0.488343	0.460714	0.412957	0.437895	0.438302
T65/E9	0.50073	0.441329	0.5	0.450547	0.476385	0.491331	0.497986	0.4098	0.465777	0.439873	0.446998	0.502915	0.4613	0.500178	0.475422	0.412117	0.459945	0.476781	0.385784	0.484182	0.447568	0.459945	0.485475	0.440131	0.454609	0.495893	0.503278	0.436875	0.40899	0.44175	0.476862	0.445959	0.392538	0.434416	0.466688	0.385192	0.395643	0.40437	0.382518	0.390548	0.401706	0.437487	0.416058	0.434416	0.396773	0.383688	0.425065	0.409863	0.467629
E9	0.450547	0.456503	0.467449	0.454471	0.42839	0.421258	0.461323	0.408091	0.405696	0.385552	0.39823	0.434423	0.426497	0.416786	0.447562	0.424329	0.414851	0.446751	0.458739	0.465202	0.449159	0.472743	0.44896	0.485475	0.470856	0.41334	0.418853	0.484778	0.429601	0.415927	0.437389	0.45114	0.445971	0.434073	0.463524	0.48703	0.470751	0.41334	0.469748	0.446788	0.426973	0.406407	0.489939	0.482308	0.455993	0.496252	0.450547	0.436773	0.434416
[truncated: 51 more columns]

## Sheet: Supplementary Fig. 2l
Supplementary Fig. 2l
Anther cell length (μm)	Sample 1	Sample 2	Sample 3	Sample 4	Sample 5	Sample 6	Sample 7	Sample 8	Sample 9	Sample 10	Sample 11	Sample 12	Sample 13	Sample 14	Sample 15	Sample 16	Sample 17	Sample 18	Sample 19	Sample 20	Sample 21	Sample 22	Sample 23	Sample 24	Sample 25
T65	42.8326	41.1896	39.2901	39.2901	37.6378	36.942	36.942	35.9345	35.8597	35.5156	35.4653	33.795	33.795	33.7842	32.7888	32.3183	32.3183	31.9581	31.9581	31.8343	31.6198	31.0163	30.9761	30.8876	30.5172
T65/E9	34.8172	34.7458	34.4777	34.0845	32.4772	32.3222	31.7903	31.6072	31.6056	30.9456	30.7139	29.9574	29.7891	28.7915	28.4351	28.1779	27.6168	27.6168	27.3741	26.6863	26.4001	26.0194	25.9126	24.8521	23.9539
E9	28.7771	28.6977	28.5502	28.5217	28.2426	28.2223	28.1062	27.9215	27.6021	27.5129	27.3465	27.2254	27.0033	26.9848	26.3105	26.2725	26.2405	26.1131	25.0108	24.4616	24.3085	23.7823	23.0772	22.9613	22.8007

## Sheet: Supplementary Fig. 2m
Supplementary Fig. 2m
Anther cell width (μm)	Sample 1	Sample 2	Sample 3	Sample 4	Sample 5	Sample 6	Sample 7	Sample 8	Sample 9	Sample 10	Sample 11	Sample 12	Sample 13	Sample 14	Sample 15	Sample 16	Sample 17	Sample 18	Sample 19	Sample 20	Sample 21	Sample 22	Sample 23	Sample 24	Sample 25
T65	17.593	19.4519	20.2187	22.0131	22.6085	19.2899	20.3554	19.6738	21.8938	18.3356	19.6962	23.3163	21.8948	20.4747	17.5152	19.6557	21.8986	20.3612	20.1215	18.5833	22.4203	21.3152	19.5065	20.8848	18.9408
T65/E9	18.9719	22.5462	20.0922	19.195	18.5452	19.7516	18.8508	19.9716	21.4283	20.8338	21.6749	20.1183	18.8181	21.7858	19.5968	19.2932	21.2481	17.1336	20.4788	18.3466	19.3946	19.5725	20.3178	19.6507	20.2187
E9	21.3415	21.8397	22.2098	18.159	22.3092	22.6094	21.1848	19.6696	18.6115	19.109	19.4677	21.0495	18.9068	21.1328	20.588	20.6583	20.0591	21.1026	19.2914	19.2769	20.0067	20.0727	18.8348	21.1172	21.2656

[truncated: 22 more sheets: Supplementary Fig. 8, Supplementary Fig. 12a, Supplementary Fig. 12b, Supplementary Fig. 13b, Supplementary Fig. 13c, Supplementary Fig. 14a, Supplementary Fig. 14b, Supplementary Fig. 15d, Supplementary Fig. 15e, Supplementary Fig. 16b, Supplementary Fig. 17b, Supplementary Fig. 20a, Supplementary Fig. 20b, Supplementary Fig. 20c, Supplementary Fig. 20d, Supplementary Fig. 24, Supplementary Table 4, Supplementary Table 5, Supplementary Table 6, Supplementary Table 7 …]
